# Supplementary material for: A Grammar Inference Approach for Predicting Kinase Specific Phosphorylation Sites
Source: PLoS One. 2015 Apr 17;10(4):e0122294. doi: 10.1371/journal.pone.0122294 (PMC4401752; doi:10.1371/journal.pone.0122294)
Supplement: S1 Dataset — (TXT) [file pone.0122294.s010.txt]

>P00176_PKA_group
GERWKALRRFSLATMRDFGMG

>P00511_PKA_group
FDEAMKLRGRSFMNNWEVYKL

>P00511_PKA_group
AHLEHISRKRSGEATVXXXXX

>P01233_PKA_group
VCNYRDVRFESIRLPGCPRGV

>P01233_PKA_group
SCQCALCRRSTTDCGGPKDHP

>P02253_PKA_group
KKPAGARRKASGPPVSELITK

>P0C0S9_PKA_group
KARAKAKTRSSRAGLQFPVGR

>P02542_PKA_group
TSRVYQVSRTSAVPTLSTFRT

>P02542_PKA_group
GGTSPVFPRASFGSRGSGSSV

>P02643_PKA_group
KRPPLRRVRMSADAMLKALLG

>P02643_PKA_group
AITARRQHLKSVMLQIAATEL

>P02646_PKA_group
RPAPAPVRRRSSANYRAYATE

>P02646_PKA_group
RPTLRLRVRISADAMMQALLG

>P02666_PKA_group
YPVEPFTESQSLTLTDVENLH

>P02671_PKA_group
TSGSTTTTRRSCSKTVTKTVI

>P02687_PKA_group
XXXXAAQKRPSQRSKYLASAS

>P02687_PKA_group
SKIFKLGGRDSRSGSPMARRX

>P02687_PKA_group
GSDRGAPKRGSGKDGHHAART

>P02687_PKA_group
KPGFGYGGRASDYKSAHKGLK

>P02687_PKA_group
RHGFLPRHRDTGILDSLGRFF

>P02687_PKA_group
PPSQGKGRGLSLSRFSWGAEG

>P03372_PKA_group
QCTIDKNRRKSCQACRLRKCY

>P04049_PKA_group
GSLSQRQRSTSTPNVHMVSTT

>P04049_PKA_group
VQQFGYQRRASDDGKLTDPSK

>P04049_PKA_group
HSLPKINRSASEPSLHRAAHT

>P04083_PKA_group
LYEAGERRKGTDVNVFNTILT

>P04176_PKA_group
LENGVLSRKLSDFGQETSYIE

>P04177_PKA_group
TSPRFIGRRQSLIEDARKERE

>P04177_PKA_group
AALLSSVRRVSDDVRSAREDK

>P04625_PKA_group
RWLDGKRKRKSSQCLVKSSMS

>P04775_PKA_group
RGSLFSPRRNSRASLFNFKGR

>P04775_PKA_group
VPHRHGERRPSNVSQASRASR

>P04775_PKA_group
TFEDNDSRRDSLFVPHRHGER

>P04775_PKA_group
TETEIRKRRSSSYHVSMDLLE

>P06624_PKA_group
RLSILKGSRPSESNGQPEVTG

>P07293_PKA_group
QVDTFLERTNSLPPVMANQRP

>P07293_PKA_group
LQDEAPQRRSSEGSTPRRPAP

>P07293_PKA_group
DPPERGQRRTSLTGSLQDEAP

>P07293_PKA_group
SVPGSLSRRSSLGSLDQVQGS

>P07293_PKA_group
KAEERKRRKMSRGLPDKTEEE

>P61013_PKA_group
YLTRSAIRRASTIEMPQQARQ

>P07516_PKA_group
QVEMIRRRRPTPAMLFRLSEH

>P07550_PKA_group
GRTGHGLRRSSKFCLKEHKAL

>P07550_PKA_group
FQELLCLRRSSLKAYGNGYSS

>P07953_PKA_group
SSSVLQRRRGSSIPQFTNSPT

>P08033_PKA_group
RRSNPPSRKGSGFGHRLSPEY

>P08138_PKA_group
TPPPEGEKLHSDSGISVDSQS

>P08183_PKA_group
RGSQAQDRKLSTKEALDESIP

>P08183_PKA_group
DSRSSLIRKRSTRRSVRGSQA

>P61224_PKA_group
TPVPGKARKKSSCQLLXXXXX

>P09810_PKA_group
IESRKSKRRNSEFEIFVDCDI

>P09951_PKA_group
XXMNYLRRRLSDSNFMANLPN

>P10636_PKA_group
GTPGSRSRTPSLPTPPTREPK

>P11473_PKA_group
SRHTPSFSGDSSSSCSDHCIT

>P11497_PKA_group
RGNIPTLNRMSFASNLNHYGM

>P11497_PKA_group
QDGLAFHMRSSMSGLHLVKQG

>P11716_PKA_group
RTEKKKTRKISQTAQTYDPRE

>P12798_PKA_group
ERRARTKRSGSVYEPLKSINL

>P12928_PKA_group
GGPAGYLRRASVAQLTQELGT

>P13224_PKA_group
RARARAAARLSLTDPLVAERA

>P13280_PKA_group
RLAVLTTPQVSDTMRKALEIV

>P13569_PKA_group
GPTLQARRRQSVLNLMTHSVN

>P13569_PKA_group
DSDEPLERRLSLVPDSEQGEA

>P13569_PKA_group
TELDIYSRRLSQETGLEISEE

>P13569_PKA_group
EQGEAILPRISVISTGPTLQA

>P13569_PKA_group
FDQFSAERRNSILTETLHRFS

>P13569_PKA_group
RKTTASTRKVSLAPQANLTEL

>P13569_PKA_group
TGEFGEKRKNSILNPINSIRK

>P14598_PKA_group
SIHQRSRKRLSQDAYRRNSVR

>P14598_PKA_group
KPQPAVPPRPSADLILNRCSE

>P14598_PKA_group
QIKRGAPPRRSSIRNAHSIHQ

>P14598_PKA_group
PLEEERQTQRSKPQPAVPPRP

>P14598_PKA_group
QARPGPQSPGSPLEEERQTQR

>P14602_PKA_group
AFSRALNRQLSSGVSEIRQTA

>P14602_PKA_group
RVPFSLLRSPSWEPFRDWYPA

>P14859_PKA_group
GLSRRRKKRTSIETNIRVALE

>P15304_PKA_group
AFPDGFHPRRSSQGVLHMPLY

>P00536_PKA_alpha
KLQVLRCRQASPHHIGGTYTH

>P00536_PKA_alpha
LSPSVDSRSCSIPLVAPRKAG

>P15304_PKA_group
SGRLTESMRRSVSEAALAQPE

>P15336_PKA_group
TLKFGPARNDSVIVADQTPTP

>P15381_PKA_group
AIIKKIWKRTSMKLLDQVVPP

>P15381_PKA_group
DIGPEIRRAISGDLTAEEELD

>P16236_PKA_group
ITVKMQLRRPSDQEVSEPMDF

>P16452_PKA_group
EGALLNKRRGSVPILRQWLTG

>P16638_PKA_group
TSTPAPSRTASFSESRADEVA

>P16949_PKA_group
KLEAAEERRKSHEAEVLKQLA

>P17676_PKA_group
RERNNIAVRKSRDKAKMRNLE

>P17858_PKA_group
SGELEHVTRRTLSMDKGFXXX

>P18505_PKA_group
PSKGRIRRRASQLKVKIPDLT

>P18688_PKA_group
EIKQVEFRRLSISTESQPNGG

>P19112_PKA_group
LEIYNKDKAKSRPSLPLPQSR

>P19112_PKA_group
QSRARESPVHSICDELFXXXX

>P19174_PKA_group
QLFHGRAREGSFESRYQQPFE

>P19544_PKA_group
CDFKDCERRFSRSDQLKRHQR

>P19544_PKA_group
FQCKTCQRKFSRSDHLKTHTR

>P19632_PKA_group
DSKERFSRKMSVQEYELIHKD

>P27671_PKA_alpha
PSNKEVFRRMSLANTGFSSDQ

>P27671_PKA_alpha
TSSPSRRRKLSLNIPIITGGK

>P27671_PKA_alpha
PGELSASRKHSSDVLKEESED

>P30051_PKA_alpha
SHIQVLARRKSRDFHSKLKDQ

>Q99N57_PKA_alpha
RMPASSQHRYSTPHAFTFNTS

>Q9Z0V2_PKA_alpha
NANVSGSHRGSVQELSTIQIR

>Q9Z0V2_PKA_alpha
PAPPRQERKRTQDALIVLNVS

>O43665_PKA_group
PDAQTAAKRASRIYNTXXXXX

>O43566_PKA_group
GTANAALRRESQGSLNSSASL

>O43566_PKA_group
VPSSATGKRQTCDIEGLVELL

>ENSMUSP00000074684_PKA_alpha
LEGMEAGRRRSEYADMYPVEY

>O70468_PKA_group
LKKRDSFRRDSKLEAPAEEDV

>O70468_PKA_group
LDLRSAFRRTSLAGAGRRTSD

>O70468_PKA_group
TSLAGAGRRTSDSHEDAGTPD

>P19838_PKA_group
ASVFVQLRRKSDLETSEPKPF

>P20020_PKA_group
EGLEKPESRSSIHNFMTHPEF

>P20152_PKA_alpha
XXXXMSTRSVSSSSYRRMFGG

>P20152_PKA_alpha
FGGSGTSSRPSSNRSYVTTST

>P20152_PKA_group
GSALRPSTSRSLYSSSPGGAY

>P24385_PKA_group
LAMNYLDRFLSLEPVKKSRLQ

>P24385_PKA_group
ALCATDVKFISNPPSMVAAGS

>P24385_PKA_group
LSYYRLTRFLSRVIKCDPDCL

>P25054_PKA_group
SSAMPKKKKPSRLKGDNEKHS

>P25107_PKA_group
NGEVQAEIKKSWSRWTLALDF

>P25107_PKA_group
LDFKRKARSGSSTYSYGPMVS

>P26285_PKA_group
SQTPVRMRRNSFTPLSSSNTI

>P27105_PKA_group
XMAEKRHTRDSEAQRLPDSFK

>P63104_PKA_group
YKNVVGARRSSWRVVSSIEQK

>P29474_PKA_group
VSSWRRKRKESSNTDSAGALG

>P29476_PKA_group
QYYSSIKRFGSKAHMDRLEEV

>P29994_PKA_group
GNIRPSGRRESLTSFGNGPLS

>P39880_PKA_group
EKKAYMKRRHSSVSDSQPCEP

>P41035_PKA_group
QVVRVGTKKTSFVNFTDICKL

>P49768_PKA_group
EGDPEAQRRVSKNSKYNAEST

>P49841_PKA_group
XXMSGRPRTTSFAESCKPVQQ

>P50552_PKA_group
AIAGAKLRKVSKQEEASGGPT

>P50552_PKA_group
NAMLARRRKATQVGEKTPKDE

>P50552_PKA_group
GPSEHIERRVSNAGGPPAPPA

>P54227_PKA_group
IQVKELEKRASGQAFELILSP

>Q05209_PKA_group
ARDFMRLRRLSTKYRTEKIYP

>Q05209_PKA_group
QIDKKLERNLSFEIKKVPLQE

>Q13002_PKA_group
MWAFMSSRRQSVLVKSNEEGI

>Q13002_PKA_group
DGATMTFFKKSKISTYDKMWA

>Q13526_PKA_group
KLPPGWEKRMSRSSGRVYYFN

>Q16613_PKA_group
LRGHPFLRRNSGCXXXXXXXX

>Q16613_PKA_group
PESPSCQRRHTLPASEFRCLT

>Q28115_PKA_group
XXXMERRRVTSATRRSYVSSS

>Q28115_PKA_group
GRRLGPGTRLSLARMPPPLPA

>Q92934_PKA_group
GAVEIRSRHSSYPAGTEDDEG

>P25098_PKA_group
LSKVPLVQRGSANGLXXXXXX

>P22829_PKA_group
GMVKEVVRTDSLKGRRGRLPS

>P22829_PKA_group
SLKGRRGRLPSKPKQPPDASP

>Q14494_PKA_group
LPPPSALKKGSKEKQADFLDK

>P41161_PKA_group
REGPPYQRRGSLQLWQFLVTL

>Q9PU13_PKA_group
VSRRCCDEVMSKDPTHWAWLR

>Q9PU13_PKA_group
RHMQSVTRATSICGSGVKQVI

>P11881_PKA_alpha
LSARNAARRDSVLAASRDYRN

>Q8CFN5_PKA_alpha
RIMDERNRQVTFTKRKFGLMK

>Q9WTK7_PKA_alpha
VCSSNKIRRLSACKQQXXXXX

>P00515_PKA_group
PIPGRFDRRVSVCAETYNPDE

>P00517_PKA_group
FAKRVKGRTWTLCGTPEYLAP

>P00517_PKA_group
DDYEEEEIRVSINEKCGKEFS

>P00523_PKA_group
KPKDPSQRRRSLEPPDSTHHG

>P00698_PKA_group
RHGLDNYRGYSLGNWVCAAKF

>P00698_PKA_group
TQATNRNTDGSTDYGILQINS

>P01099_PKA_group
AAEQIRRRRPTPATLVLTSDQ

>P09066_PKA_alpha
NRYLTEQRRQSLAQELSLNES

>P11416_PKA_alpha
LKVYVRKRRPSRPHMFPKMLM

>P62807_PKA_group
GKKRKRSRKESYSVYVYKVLK

>P62807_PKA_group
AKSAPAPKKGSKKAVTKAQKK

>P02316_PKA_group
XXXMPKRKVSSAEGAAKEEPK
