# Supplementary material for: A Grammar Inference Approach for Predicting Kinase Specific Phosphorylation Sites
Source: PLoS One. 2015 Apr 17;10(4):e0122294. doi: 10.1371/journal.pone.0122294 (PMC4401752; doi:10.1371/journal.pone.0122294)
Supplement: S2 Dataset — (TXT) [file pone.0122294.s011.txt]

>O43516_PKC_theta
KLARNESRSGSNRRERGAPPL

>P00340_PKC_group
XXXXXXXXXMSLKDHLIHNVH

>P0C0S9_PKC_group
KARAKAKTRSSRAGLQFPVGR

>P0C0S9_PKC_group
XXXXXXXXXMSGRGKQGGKAR

>P02542_PKC_group
QSYSSSQRVSSYRRTFGGGTS

>P02542_PKC_group
VSRTSAVPTLSTFRTTRVTPL

>P02542_PKC_group
ASFGSRGSGSSVTSRVYQVSR

>P02545_PKC_group
KRQNGDDPLLTYRFPPKFTLK

>P02545_PKC_group
RRVDAENRLQTMKEELDFQKN

>P02545_PKC_group
TSQRSRGRASSHSSQTQGGGS

>P02545_PKC_group
XXXXXXMETPSQRRATRSGAQ

>P02545_PKC_group
SSQTQGGGSVTKKRKLESTES

>P02545_PKC_group
SSASSVTVTRSYRSVGGSGGG

>P02612_PKC_group
XXXXXXXXXMSSKRAKAKTTK

>P02612_PKC_group
TTKKRPQRATSNVFAMFDQSQ

>P02671_PKC_group
GIAEFPSRGKSSSYSKQFTSS

>P02671_PKC_group
GSEADHEGTHSTKRGHAKSRP

>P08057_PKC_group
HAKKKSKISASRKLQLKTLML

>P08057_PKC_group
FDLRGKFKRPTLRRVRISADA

>P02687_PKC_group
XXXXAAQKRPSQRSKYLASAS

>P02687_PKC_group
SKIFKLGGRDSRSGSPMARRX

>P02687_PKC_group
GSDRGAPKRGSGKDGHHAART

>P02687_PKC_group
ILDSLGRFFGSDRGAPKRGSG

>P02687_PKC_group
KPGFGYGGRASDYKSAHKGLK

>P02687_PKC_group
LKGHDAQGTLSKIFKLGGRDS

>P02687_PKC_group
KGRGLSLSRFSWGAEGQKPGF

>P02699_PKC_group
GKNPLGDDEASTTVSKTETSQ

>P02786_PKC_group
GGEPLSYTRFSLARQVDGDNS

>P04049_PKC_group
LATVKSRWSGSQQVEQPTGSV

>P04083_PKC_group
IENEEQEYVQTVKSSKGGPGS

>P04177_PKC_group
TSPRFIGRRQSLIEDARKERE

>P04272_PKC_group
DHSTPPSAYGSVKAYTNFDAE

>P68104_PKC_group
GRFAVRDMRQTVAVGVIKAVD

>P04775_PKC_group
KYYNAMKKLGSKKPQKPIPRP

>P05787_PKC_delta
TAVTVNQSLLSPLVLEVDPNI

>P06213_PKC_alpha
VAVKTVNESASLRERIEFLNE

>P06213_PKC_group
NGGKKNGRILTLPRSNPSXXX

>P06748_PKC_group
SSTPRSKGQESFKKQEKTPKT

>P06766_PKC_group
VIAKYPHKIKSGAEAKKLPGV

>P06766_PKC_group
HKYNAYRKAASVIAKYPHKIK

>P06836_PKC_group
AHKAATKIQASFRGHITRKKL

>P07727_PKC_group
IQRAKKIDKISRIGFPMAFLI

>P08033_PKC_group
RRSNPPSRKGSGFGHRLSPEY

>P08057_PKC_group
ERRGEKGRALSTRCQPLELAG

>P35612_PKC_group
KKSKKKEKVESXXXXXXXXXX

>P35869_PKC_alpha
NSSSANITYASRKRRKPVQKT

>P35869_PKC_alpha
IPAEGIKSNPSKRHRDRLNTE

>P41143_PKC_group
RKPCGRPDPSSFSRAREATAR

>P41180_PKC_group
AHAFKVAARATLRRSNVSRKR

>P35611_PKC_alpha
GSDGSPGKSPSKKKKKFRTPS

>P35611_PKC_alpha
SKKKKKFRTPSFLKKSKKKSD

>P42261_PKC_group
MKGFCLIPQQSINEAIRTSTL

>P48050_PKC_delta
MADIFTTCVDTRWRYMLMIFS

>P48058_PKC_group
SRAEAKRMKLTFSEAIRNKAR

>P48058_PKC_group
SEAIRNKARLSITGSVGENGR

>P48751_PKC_epsilon
WDPEKPSRSYSERDFEFHRHT

>P49795_PKC_group
DSYPRFLSSPTYRALLLQGPS


>P08132_PKC_group
XXXXMAAKGGTVKAASGFNAA

>P08183_PKC_group
LEMSSNDSRSSLIRKRSTRRS

>P08183_PKC_group
SLIRKRSTRRSVRGSQAQDRK

>P08567_PKC_group
IEGGQKFARKSTRRSIRLPET

>P08581_PKC_group
VHTPHLDRLVSARSVSPTTEM

>P09693_PKC_group
GQDGVRQSRASDKQTLLPNDQ

>P10522_PKC_group
LDHSRSTKAASEKKTKGLGES

>P10522_PKC_group
GKLHKTAKDASKRGRQTPVLY

>P10522_PKC_group
SEKKTKGLGESRKDKKXXXXX

>P11388_PKC_group
KKNEDAKKRLSVERIYQKKTQ

>P11388_PKC_beta
DEDFSDFDEKTDDEDFVPSDA

>P11497_PKC_group
KQGRDRKKIDSQRDFTVASPA

>P48678_PKC_alpha
LVTRSYLLGNSSPRSQSSQNC

>P11831_PKC_alpha
EFIDNKLRRYTTFSKRKTGIM

>P12624_PKC_group
KKKKRFSFKKSFKLSGFSFKK

>P13504_PKC_group
RSPLSKHRLLTLDPVRDTKEK

>P13569_PKC_group
PVSWTETKKQSFKQTGEFGEK

>P13569_PKC_group
GQNIHRKTTASTRKVSLAPQA

>P13789_PKC_group
HFGGYIQKAQTERKSGKRQTE

>P13789_PKC_group
VSKTRGKAKVTGRWKXXXXXX

>P13789_PKC_group
QTERKSGKRQTEREKKKKILA

>P14105_PKC_group
TADAMNREVSSLKSKLRRGDL

>P14598_PKC_alpha
SIHQRSRKRLSQDAYRRNSVR

>P14598_PKC_alpha
KPQPAVPPRPSADLILNRCSE

>P14598_PKC_alpha
QIKRGAPPRRSSIRNAHSIHQ

>P14598_PKC_alpha
PLEEERQTQRSKPQPAVPPRP

>P14598_PKC_alpha
QARPGPQSPGSPLEEERQTQR

>P14602_PKC_group
AFSRALNRQLSSGVSEIRQTA

>P14602_PKC_group
RVPFSLLRSPSWEPFRDWYPA

>P15172_PKC_group
TTNADRRKAATMRERRRLSKV

>P15336_PKC_group
KFLERNRAAASRCRQKRKVWV

>P15336_PKC_group
AHTTPQTQSTSGRRRRAANED

>P15340_PKC_group
SVGGRRRRYGSRRRRRRRYXX

>P15383_PKC_group
KALFQARVLESFRACYVIENQ

>P15823_PKC_group
TRGGSLERSQSRKDSLDDSGS

>P15941_PKC_delta
THGRYVPPSSTDRSPYEKVSA

>P17302_PKC_epsilon
IVDQRPSSRASSRASSRPRPD

>P18206_PKC_alpha
LVHNAQNLMQSVKETVREAEA

>P18206_PKC_alpha
KETVREAEAASIKIRTDAGFT

>P18505_PKC_group
PSKGRIRRRASQLKVKIPDLT

>P18507_PKC_group
LHYFVSNRKPSKDKDKKKKNP

>P19174_PKC_alpha
QLFHGRAREGSFESRYQQPFE

>P19490_PKC_group
TEEGMIRVRKSKGKYAYLLES

>P19491_PKC_group
SGSTKEFFRRSKIAVFDKMWT

>P19836_PKC_group
SPTHERSPSPSFRWPFSGKTS

>P19836_PKC_group
EGKGRMLQAISPKQSPSSSPT

>P20152_PKC_alpha
XXXXMSTRSVSSSSYRRMFGG

>P20152_PKC_alpha
FGGSGTSSRPSSNRSYVTTST

>P20152_PKC_group
PSSNRSYVTTSTRTYSLGSAL

>P20152_PKC_group
GSALRPSTSRSLYSSSPGGAY

>P20700_PKC_beta
EERLKLSPSPSSRVTVSRASS

>P20700_PKC_beta
SSRVTVSRASSSRSVRTTRGK

>P22300_PKC_group
KKKNPLLRMFSFKAPTIDIRP

>P26285_PKC_group
NSFTPLSSSNTIRRPRNYSVG

>P00523_PKC_group
GSSKSKPKDPSQRRRSLEPPD

>P00533_PKC_group
MRRRHIVRKRTLRRLLQEREL

>P01589_PKC_group
GLTWQRRQRKSRRTIXXXXXX

>P02253_PKC_group
VQTKGTGASGSFXXXXXXXXX
