# Supplementary material for: A Grammar Inference Approach for Predicting Kinase Specific Phosphorylation Sites
Source: PLoS One. 2015 Apr 17;10(4):e0122294. doi: 10.1371/journal.pone.0122294 (PMC4401752; doi:10.1371/journal.pone.0122294)
Supplement: S3 Dataset — (TXT) [file pone.0122294.s012.txt]

>O54918_MAPK8
PASPGPFATRSPLFIFVRRSS

>O54918_MAPK8
DGEGDRCPHGSPQGPLAPPAS

>P00533_MAPK3
LQERELVEPLTPSGEAPNQAL

>P01106_MAPK1
KFELLPTPPLSPSRRSGLCSP

>P02686_MAPK3
HFFKNIVTPRTPPPSQGKGRG

>P05787_MAPK8
TAVTVNQSLLSPLVLEVDPNI

>P05787_MAPK3
GLSSAYGGLTSPGLSYSLGSS

>P06239_MAPK3
GKGTLLIRNGSEVRDPLVTYE

>P06401_MAPK3
EQDAPMAPGRSPLATTVMDFI

>P07101_MAPKAPK2
MVRGQGAPGPSLTGSPWPGTA

>P07101_MAPKAPK2
PQAKGFRRAVSELDAKQAEAI

>P08047_MAPK3
GAGSEGSGTATPSALITTNMV

>P08047_MAPK3
VPNSGPIIIRTPTVGPNGQVS

>P08670_MAPKAPK2
SYVTTSTRTYSLGSALRPSTS

>P08670_MAPKAPK2
GSALRPSTSRSLYASSPGGVY

>P08670_MAPKAPK2
SVPGVRLLQDSVDFSLADAIN

>P10415_MAPK_group
PAASRDPVARTSPLQTPAAPG

>P10415_MAPK_group
APGAAAGPALSPVPPVVHLTL

>P11388_MAPK3
KKTQMAEVLPSPRGQRVIPRI

>P11388_MAPK3
DDEDFVPSDASPPKTKTSPKL

>P11388_MAPK3
KKIKNENTEGSPQEDGVELEG

>P11388_MAPK3
DVKGSVPLSSSPPATHFPDET

>P11831_MAPKAPK2
LYSGSEGDSESGEEEELGAER

>P14598_MAPK3
RRRQARPGPQSPGSPLEEERQ

>P14921_MAPK_group
DMECADVPLLTPSSKEMMSQA

>P15304_MAPK_group
SFKGNSEPSDSPEMSQSMETL

>P15336_MAPK8
DSVIVADQTPTPTRFLKNCEE

>P68431_MAPK_group
KQLATKAARKSAPATGGVKKP

>P16220_MAPKAPK2
KRREILSRRPSYRKILNDLSS

>P16949_MAPK_group
SKESVPEFPLSPPKKKDLSLE

>P16949_MAPK_group
ASGQAFELILSPRSKESVPEF

>P17275_MAPK14
FSGQGSDTGASLKLASSELER

>P17599_MAPK_group
AAPVASPAAPSPGSSGGGGFF

>P17676_MAPK_group
STSSSSSPPGTPSPADAKAPP

>P19793_MAPK_group
MGPHSMSVPTTPTLGFSTGSP

>P19793_MAPK_group
VEANMGLNPSSPNDPVTNICQ

>P22893_MAPKAPK2
PRRLPIFNRISVSEXXXXXXX

>P22893_MAPKAPK2
GQPHVLRQSISFSGLPSGRRS

>P22893_MAPKAPK2
PLAPRPGPELSPSPTSPTATP

>P22893_MAPKAPK2
VTSRLTGRSTSLVEGRSCGWV

>P22893_MAPKAPK2
ACCPSCRRSTTPSTIWGPLGG

>P22893_MAPK_group
SPPPPGDLPLSPSAFSAAPGT

>P24928_MAPK3
TPQSPSYSPTSPSYSPTSPSY

>P63104_MAPK8
FSVFYYEILNSPEKACSLAKT

>P30305_MAPKAPK2
SKCQRLFRSPSMPCSVIRPIL

>P35568_MAPK3
LHTDDGYMPMSPGVAPVPSGR

>P38936_MAPK_group
ERWNFDFVTETPLEGDFAWER

>P38936_MAPK_group
VPRSGEQAEGSPGGPGDSQGR

>P42229_MAPK3
RPMDSLDSRLSPPAGLFTSAR

>P46527_MAPK1
NRTEENVSDGSPNAGSVEQTP

>P47712_MAPK_group
GLNLNTSYPLSPLSDFATQDS

>P49137_MAPK1
XXMLSNSQGQSPPVPFPAPAP

>P49137_MAPK_group
KETTSHNSLTTPCYTPYYVAP

>P49137_MAPK_group
WIMQSTKVPQTPLHTSRVLKE

>P49137_MAPK_group
PFYSNHGLAISPGMKTRIRMG

>P49137_MAPK_group
PAPAPPPQPPTPALPHPPAQP

>P49815_MAPK1
GSEKKTSGPLSPPTGPPGPAP

>P49815_MAPKAPK2
HRDTALYKSLSVPAASTAKPP

>P49841_MAPK3
DGSKVTTVVATPGQGPDRPQE

>P51812_MAPK3
QLRAENGLLMTPCYTANFVAP

>P55211_MAPK3
IRKPEVLRPETPRPVDIGSGG

>Q02750_MAPK1
CSTIGLNQPSTPTHAAGVXXX

>Q02750_MAPK1
DAAETPPRPRTPGRPLSSYGM

>Q04206_MAPK1
APKPTQAGEGTLSEALLQLQF

>Q06413_MAPK_group
SSNLSLPSTQSLNIKSEPVSP

>Q06413_MAPK14
NNSQSAQSLATPVVSVATPTL

>Q07666_MAPK14
PDATVGGPAPTPLLPPSATAS

>Q07666_MAPK14
GGGSRGGARASPATQPPPLLP

>Q07817_MAPK8
NGNPSWHLADSPAVNGATGHS

>Q07817_MAPK8
FSDLTSQLHITPGTAYQSFEQ

>Q07817_MAPK8
APEGTESEMETPSAINGNPSW

>Q07869_MAPK_group
VDTESPLCPLSPLEAGDLESP

>Q07869_MAPK_group
LSPLEAGDLESPLSEEFLQEM

>Q07889_MAPK1
PPRQPTSKAYSPRYSISDRTS

>Q07889_MAPK1
IQVTLPHGPRSASVSSISLTK

>Q07889_MAPK1
RRPESAPAESSPSKIMSKHLD

>Q07889_MAPK1
PSKIMSKHLDSPPAIPPRQPT

>Q12772_MAPK3
EDFNQNVLLMSPPASDSGSQA

>Q12772_MAPK3
SPYSIDSEPGSPLLDDAKVKD

>Q13153_MAPK1
TRSVIEPLPVTPTRDVATSPI

>Q13322_MAPK3
NPFPELCGPGSPPVLTPGSLP

>Q13322_MAPK3
STRMNILGSQSPLHPSTLSTV

>Q13424_MAPK_group
TSVGWDSPPASPLQRQPSSPG

>Q14790_MAPK14
TSQFTGLKCPSLAGKPKVFFI

>Q15418_MAPK_group
TEFTSRTPKDSPGIPPSAGAH

>Q15750_MAPK14
AHSASTLDEATPTLTNQSPTL

>Q15796_MAPK3
XXXMSSILPFTPPVVKRLLGW

>Q15796_MAPK3
QQLNQSMDTGSPAELSPTTLS

>Q15796_MAPK3
IEPQSNYIPETPPPGYISEDG

>Q15796_MAPK3
SPAELSPTTLSPVNHSLDLQP

>Q61337_MAPK8
WDRNLGKGGSTPSQXXXXXXX

>Q61337_MAPK8
EEDEGMEEELSPFRGRSRSAP

>Q93045_MAPK_group
QAFELILKPPSPISEAPRTLA

>Q93045_MAPK_group
PISEAPRTLASPKKKDLSLEE

>Q9BUB5_MAPK3
QGQAPEKGLPTPQVLQRNSST

>Q9UQC2_MAPK3
DYLALDFQPSSPSPHRKPSTS

>P25098_MAPK_group
RVPKMKNKPRSPVVELSKVPL

>P98177_MAPK8
ASAPIPKALGTPVLTPPTEAA

>P56270_MAPK3
PFQAAPAPPPTPQAPAAEPLQ

>Q12968_MAPK9
LEPSYRESSLSPSPASSISSR

>O00418_MAPK13
ILRGTEEKCGSPRVRTLSGSR

>O00418_MAPKAPK2
GSRPPLLRPLSENSGDENMSD

>Q8C863_MAPK8
TPRRPASVNGSPSTNSDSDGS

>Q8C863_MAPK8
GENKRANGNNSPSLSNGGFKP

>P35639_MAPKAPK2
EVTRTSQSPRSPDSSQSSMAQ

>ENSMUSP00000007980_MAPKAPK2
GNTVELKRAVSREDSARPGAH

>Q62101_MAPK13
NCSGVRRRRLSNVSLTGLGTV

>Q15788_MAPK3
YPPNYGTNPGTPPASTSPFSQ

>Q15788_MAPK1
RVNPSVNPSISPAHGVARSST

>Q13480_MAPK1
PIQEANYVPMTPGTFDFSSFG

>Q16659_MAPK_group
DPHYSHKGHLSEGLVTKWYRS

>P23396_MAPK3
DGYSGVEVRVTPTRTEIIILA

>P27708_MAPK3
LADKVYFLPITPHYVTQVIRN

>O95816_MAPKAPK2
ANEGRFCRSSSMADRSSRLLE

>Q13163_MAPK7
GLKVNTRAGPSQHSSPAVSDS

>Q13163_MAPK7
SSPAVSDSLPSNSLKKSSAEL

>O00141_MAPK7
LMNANPSPPPSPSQQINLGPS

>O75676_MAPK14
FLTEEKERTFSFCGTIEYMAP

>O75676_MAPK14
RLEPVYSPPGSPPPGDPRIFQ

>O75676_MAPK14
PGDPRIFQGYSFVAPSILFDH

>O75676_MAPK14
RPQSPGVPMQTPCFTLQYAAP

>P01100_MAPK3
DLTGGLPEVATPESEEAFTLP

>P01100_MAPK3
EPLCTPVVTCTPSCTAYTSSF

>P01100_MAPK_group
SNEPSSDSLSSPTLLALXXXX

>P09917_MAPKAPK2
MVECSLERQLSLEQEVQQGNI

>P10242_MAPK_group
LLKKIKQEVESPTDKSGNFFC

>P14635_MAPK_group
EPILVDTASPSPMETSGCAPA

>P15923_MAPK_group
SSNNFSSSPSTPVGSPQGLAG

>P08050_MAPK3
NGCSSPTAPLSPMSPPGYKLV

>P42228_MAPK14
PQSPSDLLPMSPSAYAVLREN

>Q63943_MAPK7
TSSLTDPRLLSPQQPALQRNS

>P10417_MAPK8
AVHREMAARTSPLRPLVATAG

>P41971_MAPK8
LPSIHFWSSLSPVAPLSPARL

>Q8C863_MAPK8
PPRPSRPPPPTPRRPASVNGS

>Q15648_MAPK3
SPSHSKSPAYTPQNLDSESES

>P03372_MAPK_group
SKKNSLALSLTADQMVSALLD

>P03372_MAPK_group
LMLLHPPPQLSPFLQPHGQQV

>P04150_MAPK_group
DLLIDENCLLSPLAGEDDSFL

>P04637_MAPKAPK5
PENNVLSPLPSQAMDDLMLSP

>P04637_MAPK_group
LSPDDIEQWFTEDPGPDEAPR

>P04792_MAPKAPK2
VAAPAYSRALSRQLSSGVSEI

>P04792_MAPKAPK2
RVPFSLLRGPSWDPFRDWYPH

>P05412_MAPK8
SPDVGLLKLASPELERLIIQS

>P05412_MAPK8
LRAKNSDLLTSPDVGLLKLAS
