# Supplementary material for: A Grammar Inference Approach for Predicting Kinase Specific Phosphorylation Sites
Source: PLoS One. 2015 Apr 17;10(4):e0122294. doi: 10.1371/journal.pone.0122294 (PMC4401752; doi:10.1371/journal.pone.0122294)
Supplement: S4 Dataset — (TXT) [file pone.0122294.s013.txt]

>P00515_CK2_group
AGLVADAVADSESEDEEDLDV

>P00736_CK2_group
ELYTEASGYISSLEYPRSYPP

>P00860_CK2_group
KKTVWKEQPGSDDEDESNEQT

>P01103_CK2_group
MARRPRHSIYSSDDDEEDVEM

>P02316_CK2_group
SDEAEEKEAKSDXXXXXXXXX

>P02316_CK2_group
GETKNEESPASDEAEEKEAKS

>P02663_CK2_group
PTLNREQLSTSEENSKKTVDM

>P02666_CK2_group
EKFQSEEQQQTEDELQDKIHP

>P04625_CK2_group
EQKPSTLDPLSEPEDTRWLDG

>P04975_CK2_group
MADDFGFFSSSESGAPEAAEE

>P05412_CK2_group
PEMPGETPPLSPIDMESQERI

>P05412_CK2_group
RLQALKEEPQTVPEMPGETPP

>P05455_CK2_group
QFQGKKTKFASDDEHDEHDEN

>P06401_CK2_group
DEKTQDQQSLSDVEGAYSRAE

>P06493_CK2_group
VVAMKKIRLESEEEGVPSTAI

>P06836_CK2_group
AQPPTETAESSQAEEKIEAVD

>P07516_CK2_group
SISNLGENQASEEEDELGELR

>P07516_CK2_group
RPTPAMLFRLSEHSSPEEEAS

>P07900_CK2_group
EDKPEIEDVGSDEEEEKKDGD

>P07900_CK2_group
FVEKERDKEVSDDEAEEKEDK

>P07910_CK2_group
KMESEGGADDSAEEGDLLDDD

>P08047_CK2_group
GAGGDGIHDDTAGGEEGENSP

>P08238_CK2_group
EEKPKIEDVGSDEEDDSGKDK

>P11388_CK2_group
AKKPIKYLEESDEDDLFXXXX

>P11388_CK2_group
KELKPQKSVVSDLEADDVKGS

>P11388_CK2_group
DEDFSDFDEKTDDEDFVPSDA

>P11473_CK2_group
DSSSFSNLDLSEEDSDDPSVT

>P11497_CK2_group
FIIGSVSEDNSEDEISNLVKL

>P11831_CK2_alpha
GALYSGSEGDSESGEEEELGA

>P11845_CK2_group
PKYRIREQESSGEEDSDLSPE

>P12637_CK2_group
DDDGNNSDEESNDDSDDDDEX

>P12830_CK2_group
EAASLSSLNSSESDKDQDYDY

>P67870_CK2_beta
XXXXXXXXXMSSSEEVSWISW

>P14598_CK2_group
GYFPSMYLQKSGQDVSQAQRQ

>P14598_CK2_group
MKAKRGWIPASFLEPLDSPDE

>P14598_CK2_group
QARPGPQSPGSPLEEERQTQR

>P17936_CK2_group
LPAPPAPGNASESEEDRSAGS

>P18146_CK2_group
FQCRICMRNFSRSDHLTTHIR

>P18846_CK2_group
SHIAQQVSSLSESEESQDSSD

>P18858_CK2_group
PGRKAARVLGSEGEEEDEALS

>P19836_CK2_group
SRCKAVTCDISEDEEDXXXXX

>P25963_CK2_alpha
QMLPESEDEESYDTESEFTEF

>P25963_CK2_group
KERLLDDRHDSGLDSMKDEEY

>P27695_CK2_group
WRLDYFLLSHSLLPALCDSKI

>P27824_CK2_group
GEEKLEEKQKSDAEEDGGTVS

>P61244_CK2_group
XXXXXXXXXMSDNDDIEVESD

>P18887_CK2_alpha
SEGQDNGAEDSGDTEDELRRV

>P18887_CK2_alpha
QEDIDIEGVQSEGQDNGAEDS

>P27824_CK2_group
SDAEEDGGTVSQEEEDRKPKA

>P30305_CK2_group
KSEAGSGAASSSGEDKENDGF

>P07221_CK2_group
LEDVLEGEINTEDDDDEDDDD

>Q04724_CK2_alpha
VDDKDSSHYDSDGDKSDDNLV

>P70444_CK2_alpha
WEADLEDELQTDGSQASRSFN

>P06800_CK2_alpha
LEMSKESEPESDESSDDDSDS

>Q60864_CK2_alpha
LSVLLGVDLGSMDEEEEAATP

>P31749_CK2_alpha
DFRSGSPSDNSGAEEMEVSLA

>P32121_CK2_group
NLIEFDTNYATDDDIVFEDFA

>P34826_CK2_group
DLFGSDDEEESEEAKRLREER

>P35222_CK2_group
WTLRNLSDAATKQEGMEGLLG

>P35222_CK2_group
QRVRAAMFPETLDEGMQIPST

>P35222_CK2_group
TLDEGMQIPSTQFDAAHPTNV

>P35568_CK2_group
RKVGYLRKPKSMHKRFFVLRA

>P41035_CK2_group
XXXXXXXXXMSGDEMIFDPTM

>P41035_CK2_group
DEEDSRKKDASDDLDDLNFFN

>P42768_CK2_alpha
MQKRSRAIHSSDEGEDQAGDE

>P45984_CK2_alpha
NDISSMSTEQTLASDTDSSLD

>P49427_CK2_group
CFGDDEDDSGTEESXXXXXXX

>P49427_CK2_group
KTKAPAPDEGSDLFYDDYYED

>P17433_CK2_alpha
GERQSPPLEVSDGEADGLEPG

>P49443_CK2_alpha
LNPYKNDDTDSASTDDMWXXX

>P63058_CK2_alpha
SEASSLSSSSSDEDTEVFEDL

>Q02067_CK2_alpha
VPNGAANKKMSKVETLRSAVQ

>Q60864_CK2_group
GSMDEEEEAATPPPPPPPKKE

>P49427_CK2_group
EDGEVEEEADSCFGDDEDDSG

>P53999_CK2_group
SSSSSGSDSDSEVDKKLKRKK

>P55042_CK2_group
KSDLVRSREVSVDEGRACAVV

>Q01827_CK2_group
QSYPIGDDEESESDXXXXXXX

>Q03135_CK2_group
THSFDGIWKASFTTFTVTKYW

>Q04206_CK2_group
GAPGLPNGLLSGDEDFSSIAD

>Q06413_CK2_group
NSTNKLFQYASTDMDKVLLKY

>Q13547_CK2_group
DKRIACEEEFSDSEEEGEGGR

>Q16543_CK2_group
DYSVWDHIEVSDDEDETHPNI

>Q61337_CK2_alpha
RSRHSSYPAGTEEDEGMEEEL

>Q92769_CK2_group
AIPEDAVHEDSGDEDGEDPDK

>Q9UNN5_CK2_group
EEQITDVHMVSDSDGDDFEDA

>P11274_CK2_alpha
AIPAPDSKRQSILFSTEVXXX

>P32004_CK2_group
ETFGEYRSLESDNEEKAFGSS

>P06127_CK2_group
LHRSSMQPDNSSDSDYDLHGA

>P12259_CK2_alpha
HDRLEPEDEESDADYDYQNRL

>P12259_CK2_group
VKCIPDDDEDSYEIFEPPEST

>Q13351_CK2_group
TLTALGPFPDTQDDFLKWWRS

>P56270_CK2_group
LSGAEGVPVSSQPLPSQPWXX

>P25788_CK2_group
AKESLKEEDESDDDNMXXXXX

>P04004_CK2_group
DVFTMPEDEYTVYDDGEEKNN

>P37840_CK2_alpha
DPDNEAYEMPSEEGYQDYEPE

>Q07205_CK2_group
IKWLKEAEEESSGGEEEDEDE

>Q07205_CK2_alpha
KGKDKENGSVSTSETPPPPPP

>P35570_CK2_group
RDEHFAIAADSEAEQDSWYQA

>P35570_CK2_group
GATMGTSPALTGDEAAGAADL

>P04198_CK2_group
STSGEDTLSDSDDEDDEEEDE

>P06744_CK2_group
SSGGPRVWYVSNIDGTHIAKT

>P60984_CK2_group
VVLDEELEGISPDELKDELPE

>P61244_CK2_group
MSDNDDIEVESDEEQPRFQSA

>P15884_CK2_alpha
HFTGSNVEDRSSSGSWGNGGH

>P48426_CK2_alpha
EENDGEEEGESDGTHPVGTPP

>P62158_CK2_group
LTMMARKMKDTDSEEEIREAF

>P62158_CK2_group
VFDKDGNGYISAAELRHVMTN

>P02612_CK2_group
ELLTTMGDRFTDEEVDEMYRE

>P02662_CK2_group
ELSKDIGSESTEDQAMEDIKQ
