# Supplementary material for: A Grammar Inference Approach for Predicting Kinase Specific Phosphorylation Sites
Source: PLoS One. 2015 Apr 17;10(4):e0122294. doi: 10.1371/journal.pone.0122294 (PMC4401752; doi:10.1371/journal.pone.0122294)
Supplement: S5 Dataset — (TXT) [file pone.0122294.s014.txt]

>Q00536_PKA_group
DRMKKIKRQLSMTLRGGRGID

>Q00536_PKA_group
RMRNHPPRKISTEDINKRLSL

>Q00536_PKA_group
ISTEDINKRLSLPADIRLPEG

>Q00536_PKA_group
KPLSRRLRRVSLSEIGFGKLE

>P04004_PKA_group
RGRNQNSRRPSRATWLSLFSS

>P32927_PKA_group
GPYLGPPHSRSLPDILGQPEP

>P27708_PKA_group
SMRGAGGRRLSSFVTKGYRTR

>P15924_PKA_group
SGSRSGSRRGSFDATGNSSYS

>O00141_PKA_group
NWDDLINKKITPPFNPNVSGP

>O14965_PKA_group
SVHAPSSRRTTLCGTLDYLPP

>P43884_PKA_group
KAKPSLLRRVSTLANTLSRHT

>P43884_PKA_group
WSMEPVVRRLSTQFTAANELA

>P43884_PKA_group
AAMQVVSRRQSEVRVPWLHNL

>O76074_PKA_group
SVPGTPTRKISASEFDRPLRP

>Q9Z266_PKA_group
LDSHVHAVRESQVELREQIDN

>O95477_PKA_group
NYSGGNKRKLSTAMALIGGPP

>O95477_PKA_group
QLSGGMQRKLSVALAFVGGSK

>O95644_PKA_group
RHSPSTSPRASVTEESWLGAR

>O95644_PKA_group
TPSPHGSPRVSVTDDSWLGNT

>O95644_PKA_group
PASPCNKRKYSLNGRQPPYSP

>O96004_PKA_group
GSGPKKERRRTESINSAFAEL

>O96004_PKA_group
LGGRLGRRKGSGPKKERRRTE

>P05114_PKA_group
EEPKRRSARLSAKPPAKVEAK

>P61586_PKA_group
ALQARRGKKKSGCLVLXXXXX

>P09917_PKA_group
YVYGMRGRKSSGFPKSVKSRE

>P09917_PKA_group
MVECSLERQLSLEQEVQQGNI

>P11168_PKA_group
FFKVPETKGKSFEEIAAEFQK

>P11168_PKA_group
IAAEFQKKSGSAHRPKAAVEM

>P13612_PKA_group
SILQEENRRDSWSYINSKSND

>P13796_PKA_group
XXXXXXMARGSVSDEEMMELR

>P14410_PKA_group
XXXXMARKKFSGLEISLIVLF

>P16066_PKA_group
SLERHLRSAGSRLTLSGRGSN

>P17542_PKA_group
TTNNRVKRRPSPYEMEITDGP

>P26038_PKA_group
NMRLGRDKYKTLRQIRQGNTK

>P30301_PKA_group
YDFLLFPRLKSISERLSVLKG

>P30443_PKA_group
VAAVMWRRKSSDRKGGSYTQA

>P52179_PKA_group
AEKARLKSPLSTLDWTVIVTE

>Q07954_PKA_group
LYMGGHGSRHSLASTDEKREL

>P32245_PKA_group
CYPLGGLCDLSSRYXXXXXXX

>P32245_PKA_group
YALRSQELRKTFKEIICCYPL

>ENSP00000248419_PKA_group
QPRLSTRPRRSLTLWPSLEYS

>P33076_PKA_group
PSLAASLLRLSLYNNCICDVG

>P33076_PKA_group
HVVQELPGRLSFLGTRLTPPD

>P35236_PKA_group
KHVRLQERRGSNVALMLDVRS

>P35408_PKA_group
PRLSDFRRRRSFRRIAGAEIQ

>P35408_PKA_group
RMHRQFMRRTSLGTEQHHAAA

>P35611_PKA_group
KWTKEDGHRTSTSAVPNLFVP

>P35611_PKA_group
PALREKSKKYSDVEVPASVTG

>P35611_PKA_group
DSGTCSPLRHSFQKQQREKTR

>P35611_PKA_group
FNMMEQKKRVSMILQSPAFCE

>P41181_PKA_group
WEEREVRRRQSVELHSPQSLP

>P42261_PKA_group
AIRTSTLPRNSGAGASSGGSG

>P47736_PKA_group
VPGKSPTRKKSGPFGSRRSSA

>P47736_PKA_group
KSGPFGSRRSSAIGIENIQEV

>P48058_PKA_group
SEAIRNKARLSITGSVGENGR

>P49840_PKA_group
PGGSGRARTSSFAEPGGGGGG

>P52888_PKA_group
LNSKVGMDYRSCILRPGGSED

>P78348_PKA_group
GKCQKEAKRSSADKGVALSLD

>Q01970_PKA_group
QKILDRKRHNSISEAKMRDKH

>Q06210_PKA_group
PGQAVGTRRGSPLLIGVRSEH

>Q06210_PKA_group
LYRTARTQIGSKFTRWGSQGE

>Q07343_PKA_group
TFPGHSQRRESFLYRSDSDYD

>Q08289_PKA_group
TDRSAPIRSASQAEEEPSVEP

>Q08289_PKA_group
GDIVPSSRKSTPPSSAIDIDA

>Q08289_PKA_group
EPVKKSQHRSSSSAPHHNHRS

>Q08495_PKA_group
WKRNELKKKASLFXXXXXXXX

>Q12798_PKA_group
EEFLRIMKKTSLYXXXXXXXX

>Q12809_PKA_group
LPQEGPTRRLSLPGQLGALTS

>Q12809_PKA_group
RESCASVRRASSADDIEAMRA

>Q12972_PKA_group
IQRPKRKRKNSRVTFSEDDEI

>Q12972_PKA_group
EFNTAHNKRISTLTIEEGNLD

>Q13370_PKA_group
YGSCKIFRRPSLPCISREQMI

>Q14103_PKA_group
EGHSNSSPRHSEAATAQREEW

>Q14344_PKA_group
QQDILLARRPTKGIHEYDFEI

>Q14847_PKA_group
GEGMEPERRDSQDGSSYRRPL

>Q14978_PKA_group
KRKKGEKRASSPFRRVREEEI

>Q15746_PKA_group
DVKLVASSHISKTSLSVDPSR

>Q16821_PKA_group
SPQPSRRGSDSSEDIYLDTPS

>Q16821_PKA_group
DTPSSGTRRVSFADSFGFNLV

>Q9Y6R1_PKA_group
DEKKKKKKKGSLDSDNDDSDC

>Q92736_PKA_group
MALYNRTRRISQTSQVSVDAA

>Q92736_PKA_group
SDLTIRGRLLSLVEKVTYLKK

>Q93034_PKA_group
IQIMKMRKKISNAQLQTELVE

>Q96SB3_PKA_group
GVRLSLPRASSLNENVDHSAL

>P09651_PKA_group
ASSSQRGRSGSGNFGGGRGGG

>P15056_PKA_group
SPGPQRERKSSSSSEDRNRMK

>P17812_PKA_group
GGTMRLGKRRTLFQTKNSVMR

>Q62261_PKA_alpha
GVQQQLQAFNTYRTVEKPPKF

>O88809_PKA_alpha
FYRTRTLQALSNEKKAKKVRF

>Q8N5S9_PKA_group
HISPRAWRRPTIESHHVAISD

>Q96A00_PKA_group
GGLQKRHARVTVKYDRRELQR

>Q96PU5_PKA_group
EPQIRRPRSLSSPTVTLSAPL

>Q96PU5_PKA_group
SAPAGRARSSTVTGGEEPTPS

>Q96PU5_PKA_group
REPSSRLRSCSVTDAVAEQGH

>P60983_PKA_group
YKYQHDDGRVSYPLCFIFSSP

>P60983_PKA_group
KLRKFRFRKETNNAAIIMKID

>P35240_PKA_group
DFKDTDMKRLSMEIEKEKVEY

>O00168_PKA_group
PDEEEGTFRSSIRRLSTRRRX

>Q14155-1_PKA_group
LPKRKPERKPSDEEFASRKST

>Q14155-1_PKA_group
SDEEFASRKSTAALEEDAQIL

>Q15835_PKA_group
ANSAFIAARGSFDGSSSQPSR

>P17655_PKA_group
KMDGNWRRGSTAGGCRNYPNT

>P48436_PKA_group
PKGEPDLKKESEEDKFPVCIR

>P48436_PKA_group
DYKYQPRRRKSVKNGQAEAEE

>P35367_PKA_group
KFTWKRLRSHSRQYVSGLHMN

>Q9BY41_PKA_group
DSLAKIPKRASMVHSLIEAYA

>Q12802_PKA_group
MRSLSPFRRHSWGPGKNAASD

>Q12802_PKA_group
SELSVSPKRNSISRTHKDKGP

>Q9UH99_PKA_group
KRKSSNMKRLSPAPQLGPSSD

>Q9UH99_PKA_group
GTGGSESSRASGLVGRKATED

>Q9UH99_PKA_group
SRRSQRLTRYSQGDDDGSSSS

>P26599_PKA_group
PDIAVGTKRGSDELFSTCVTN

>P09038_PKA_group
NYNTYRSRKYTSWYVALKRTG

>Q9Y6E0_PKA_group
WGLALNKRRATLPHPGGSTNL

>Q9NXH3_PKA_group
IPRSRRPSRLTVKYDRGQLQR

>Q8WTQ7_PKA_group
DSKELQRRRRSLALPGLQGCA

>Q8WTQ7_PKA_group
NTAYLQARKPSDCDSKELQRR

>PKA_nonphosphorylationsite
LNVIIPEKLDSFINKFAEYTH

>PKA_nonphosphorylationsite
DSFINKFAEYTHEKWAFDKIQ

>PKA_nonphosphorylationsite
WAFDKIQNNWSYGENVDEELK

>PKA_nonphosphorylationsite
YGENVDEELKTHPMLRPYKTF

>PKA_nonphosphorylationsite
KQELEAKGGGTHPLLVPYDTL

>PKA_nonphosphorylationsite
GTHPLLVPYDTLTAKEKARDR

>PKA_nonphosphorylationsite
KFLQMNGYAVTRGLKDMELDT

>PKA_nonphosphorylationsite
TRGLKDMELDTSSIEKRFAFG

>PKA_nonphosphorylationsite
LQQLLRWMDISQEFIAHLEAV

>PKA_nonphosphorylationsite
EFIAHLEAVVSSGRVEKSPHE

>PKA_nonphosphorylationsite
ILLPLINQYFTNHCLYFLSTP

>PKA_nonphosphorylationsite
TEFHHENLMISLLSLFFAGTE

>PKA_nonphosphorylationsite
VIAVDRYFAITSPFKYQSLLT

>PKA_nonphosphorylationsite
TSPFKYQSLLTKNKARVIILM

>PKA_nonphosphorylationsite
RVIILMVWIVSGLTSFLPIQM

>PKA_nonphosphorylationsite
LPIQMHWYRATHQEAINCYAN

>PKA_nonphosphorylationsite
QEAINCYANETCCDFFTNQAY

>PKA_nonphosphorylationsite
FFTNQAYAIASSIVSFYVPLV

>PKA_nonphosphorylationsite
ILLNWIGYVNSGFNPLIYCRS

>PKA_nonphosphorylationsite
SGFNPLIYCRSPDFRIAFQEL

>PKA_nonphosphorylationsite
SSLKAYGNGYSSNGNTGEQSG

>PKA_nonphosphorylationsite
YSSNGNTGEQSGYHVEQEKEN

>PKA_nonphosphorylationsite
NKLLCEDLPGTEDFVGHQGTV

>PKA_nonphosphorylationsite
GTEDFVGHQGTVPSDNIDSQG

>PKA_nonphosphorylationsite
LGVGKAIAVLTSGGDAQGMNA

>PKA_nonphosphorylationsite
VRAVVRVGIFTGARVFFVHEG

>PKA_nonphosphorylationsite
VDGGDHIREATWESVSMMLQL

>PKA_nonphosphorylationsite
SVSMMLQLGGTVIGSARCKDF

>PKA_nonphosphorylationsite
AAHNLVKRGITNLCVIGGDGS

>PKA_nonphosphorylationsite
TNLCVIGGDGSLTGADTFRSE

>PKA_nonphosphorylationsite
GSLTGADTFRSEWSDLLSDLQ

>PKA_nonphosphorylationsite
LSDLQKAGKITAEEATRSSYL

>PKA_nonphosphorylationsite
SYLNIVGLVGSIDNDFCGTDM

>PKA_nonphosphorylationsite
IDNDFCGTDMTIGTDSALHRI

>PKA_nonphosphorylationsite
IGTDSALHRITEIVDAITTTA

>PKA_nonphosphorylationsite
ITEIVDAITTTAQSHQRTFVL

>PKA_nonphosphorylationsite
GRHCGYLALVTSLSCGADWVF

>PKA_nonphosphorylationsite
NWEDHLCRRLSETRTRGSRLN

>PKA_nonphosphorylationsite
GAIDRNGKPITSEGVKDLVVR

>PKA_nonphosphorylationsite
DLVVRRLGYDTRVTVLGHVQR

>PKA_nonphosphorylationsite
TVLGHVQRGGTPSAFDRILGS

>PKA_nonphosphorylationsite
TPSAFDRILGSRMGVEAVMAL

>PKA_nonphosphorylationsite
AKGQIEEAGWSYVGGWTGQGG

>PKA_nonphosphorylationsite
YVGGWTGQGGSKLGSKRTLPK

>PKA_nonphosphorylationsite
LGSKRTLPKKSFEQISANITK

>PKA_nonphosphorylationsite
KSFEQISANITKFNIQGLVII

>PKA_nonphosphorylationsite
LVIIGGFEAYTGGLELMEGRK

>PKA_nonphosphorylationsite
LCIPFVVIPATVSNNVPGSDF

>PKA_nonphosphorylationsite
VSNNVPGSDFSVGADTALNTI

>PKA_nonphosphorylationsite
FSVGADTALNTICTTCDRIKQ

>PKA_nonphosphorylationsite
ICTTCDRIKQSAAGTKRRVFI

>PKA_nonphosphorylationsite
GTKRRVFIIETMGGYCGYLAT

>PKA_nonphosphorylationsite
TMGGYCGYLATMAGLAAGADA

>PKA_nonphosphorylationsite
DAAYIFEEPFTIRDLQANVEH

>PKA_nonphosphorylationsite
NVEHLVQKMKTTVKRGLVLRN

>PKA_nonphosphorylationsite
LRNEKCNENYTTDFIFNLYSE

>PKA_nonphosphorylationsite
YTTDFIFNLYSEEGKGIFDSR

>PKA_nonphosphorylationsite
YSEEGKGIFDSRKNVLGHMQQ

>PKA_nonphosphorylationsite
NVLGHMQQGGSPTPFDRNFAT

>PKA_nonphosphorylationsite
SPTPFDRNFATKMGAKAMNWM

>PKA_nonphosphorylationsite
MNWMAGKIKESYRNGRIFANT

>PKA_nonphosphorylationsite
SYRNGRIFANTPDSGCVLGMR

>PKA_nonphosphorylationsite
RKRALVFQPVTELQNQTDFEH

>PKA_nonphosphorylationsite
ILAKYEIDLDTSEHAHLEHIS

>PKA_nonphosphorylationsite
VEAVMALLEGTPDTPACVVSL

>PKA_nonphosphorylationsite
GTPDTPACVVSLSGNQAVRLP

>PKA_nonphosphorylationsite
RLPLMECVQVTKDVTKAMDEK

>PKA_nonphosphorylationsite
LAHIRPPAPKSGSYTVAVMNV

>PKA_nonphosphorylationsite
PAAGMNAAVRSTVRIGLIQGN

>PKA_nonphosphorylationsite
MSHIQIPPGLTELLQGYTVEV

>PKA_nonphosphorylationsite
DLVDFAVDYFTRLREARSRAS

>PKA_nonphosphorylationsite
LFKNLDPEQLSQVLDAMFERT

>PKA_nonphosphorylationsite
SQVLDAMFERTVKVDEHVIDQ

>PKA_nonphosphorylationsite
GDNFYVIERGTYDILVTKDNQ

>PKA_nonphosphorylationsite
YDILVTKDNQTRSVGQYDNHG

>PKA_nonphosphorylationsite
RSVGQYDNHGSFGELALMYNT

>PKA_nonphosphorylationsite
SFGELALMYNTPRAATIVATS

>PKA_nonphosphorylationsite
NTPRAATIVATSEGSLWGLDR

>PKA_nonphosphorylationsite
EGSLWGLDRVTFRRIIVKNNA

>PKA_nonphosphorylationsite
NNAKKRKMFESFIESVPLLKS

>PKA_nonphosphorylationsite
SFIESVPLLKSLEVSERMKIV

>PKA_nonphosphorylationsite
KVYKDGERIITQGEKADSFYI

>PKA_nonphosphorylationsite
EKADSFYIIESGEVSILIKSK

>PKA_nonphosphorylationsite
ESGEVSILIKSKTKVNKDGEN

>PKA_nonphosphorylationsite
GQYFGELALVTNKPRAASAYA

>PKA_nonphosphorylationsite
PCMDIMKRNISHYEEQLVKMF

>PKA_nonphosphorylationsite
MGNAAAAKKGSEQESVKEFLA

>PKA_nonphosphorylationsite
LKKWENPAQNTAHLDQFERIK

>PKA_nonphosphorylationsite
AHLDQFERIKTLGTGSFGRVM

>PKA_nonphosphorylationsite
GRVMLVKHMETGNHYAMKILD

>PKA_nonphosphorylationsite
KVVKLKQIEHTLNEKRILQAV

>PKA_nonphosphorylationsite
NFPFLVKLEFSFKDNSNLYMV

>PKA_nonphosphorylationsite
MEYVPGGEMFSHLRRIGRFSE

>PKA_nonphosphorylationsite
FSHLRRIGRFSEPHARFYAAQ

>PKA_nonphosphorylationsite
QPIQIYEKIVSGKVRFPSHFS

>PKA_nonphosphorylationsite
SGKVRFPSHFSSDLKDLLRNL

>PKA_nonphosphorylationsite
LLRNLLQVDLTKRFGNLKNGV

>PKA_nonphosphorylationsite
NDIKNHKWFATTDWIAIYQRK

>PKA_nonphosphorylationsite
FIPKFKGPGDTSNFDDYEEEE

>PKA_nonphosphorylationsite
ARFYAAQIVLTFEYLHSLDLI

>PKA_nonphosphorylationsite
LIDQQGYIQVTDFGFAKRVKG

>PKA_nonphosphorylationsite
PEYLAPEIILSKGYNKAVDWW

>PKA_nonphosphorylationsite
EPKLFGGFNTSDTVTSPQRAG

>PKA_nonphosphorylationsite
QRAGALAGGVTTFVALYDYES

>PKA_nonphosphorylationsite
TTFVALYDYESRTETDLSFKK

>PKA_nonphosphorylationsite
KGERLQIVNNTEGDWWLAHSL

>PKA_nonphosphorylationsite
NTEGDWWLAHSLTTGQTGYIP

>PKA_nonphosphorylationsite
LTTGQTGYIPSNYVAPSDSIQ

>PKA_nonphosphorylationsite
QAEEWYFGKITRRESERLLLN

>PKA_nonphosphorylationsite
LLLNPENPRGTFLVRESETTK

>PKA_nonphosphorylationsite
GTFLVRESETTKGAYCLSVSD

>PKA_nonphosphorylationsite
TTKGAYCLSVSDFDNAKGLNV

>PKA_nonphosphorylationsite
VKHYKIRKLDSGGFYITSRTQ

>PKA_nonphosphorylationsite
DSGGFYITSRTQFSSLQQLVA

>PKA_nonphosphorylationsite
SSLQQLVAYYSKHADGLCHRL

>PKA_nonphosphorylationsite
KHADGLCHRLTNVCPTSKPQT

>PKA_nonphosphorylationsite
TNVCPTSKPQTQGLAKDAWEI

>PKA_nonphosphorylationsite
AKDAWEIPRESLRLEVKLGQG

>PKA_nonphosphorylationsite
QGCFGEVWMGTWNGTTRVAIK

>PKA_nonphosphorylationsite
WNGTTRVAIKTLKPGTMSPEA

>PKA_nonphosphorylationsite
EKLVQLYAVVSEEPIYIVTEY

>PKA_nonphosphorylationsite
EPIYIVTEYMSKGSLLDFLKG

>PKA_nonphosphorylationsite
QLVDMAAQIASGMAYVERMNY

>PKA_nonphosphorylationsite
LARLIEDNEYTARQGAKFPIK

>PKA_nonphosphorylationsite
RQGAKFPIKWTAPEAALYGRF

>PKA_nonphosphorylationsite
APEAALYGRFTIKSDVWSFGI

>PKA_nonphosphorylationsite
SDVWSFGILLTELTTKGRVPY

>PKA_nonphosphorylationsite
RMPCPPECPESLHDLMCQCWR

>PKA_nonphosphorylationsite
CWRKDPEERPTFEYLQAFLED

>PKA_nonphosphorylationsite
YLQAFLEDYFTSTEPQYQPGE

>PKA_nonphosphorylationsite
GSRNLCNIPCSALLSSDITAS

>PKA_nonphosphorylationsite
SALLSSDITASVNCAKKIVSD

>PKA_nonphosphorylationsite
ASVNCAKKIVSDGNGMNAWVA

>PKA_nonphosphorylationsite
GEEPEGAAEGTGAQESQPPGT

>PKA_nonphosphorylationsite
TGAQESQPPGTPGTGAESRLG

>PKA_nonphosphorylationsite
GTGAESRLGPSATAQKPAQPS

>PKA_nonphosphorylationsite
SATAQKPAQPSPRAQERRGEE

>PKA_nonphosphorylationsite
RAQERRGEEPSTAKTSQDSQG

>PKA_nonphosphorylationsite
FQGLLLLLLLSMGGTWASKEP

>PKA_nonphosphorylationsite
LRPRCRPINATLAVEKEGCPV

>PKA_nonphosphorylationsite
LTCDDPRFQDSSSSKAPPPSL

>PKA_nonphosphorylationsite
DSSSSKAPPPSLPSPSRLPGP

>PKA_nonphosphorylationsite
VEKEGCPVCITVNTTICAGYC

>PKA_nonphosphorylationsite
NTTICAGYCPTMTRVLQGVLP

>PKA_nonphosphorylationsite
NNSRIKLGLKSLVSKGTLVQT

>PKA_nonphosphorylationsite
AGNAARDNKKTRIIPRHLQLA

>PKA_nonphosphorylationsite
EELNKLLGKVTIAQGGVLPNI

>PKA_nonphosphorylationsite
ASRLAHYNKRSTITSREIQTA

>PKA_nonphosphorylationsite
RSTITSREIQTAVRLLLPGEL

>PKA_nonphosphorylationsite
LPGELAKHAVSEGTKAVTKYT

>PKA_nonphosphorylationsite
ISSKAMGIMNSFVNDIFERIA

>PKA_nonphosphorylationsite
DIFERIAGEASRLAHYNKRST

>PKA_nonphosphorylationsite
GKQAEVANQETKEDLPAENGE

>PKA_nonphosphorylationsite
KEDLPAENGETKNEESPASDE

>PKA_nonphosphorylationsite
EVNRLRGKQPTRVAEMYEEEL

>PKA_nonphosphorylationsite
RELRRQVDALTGQRARVEVER

>PKA_nonphosphorylationsite
AAFRADVDAATLARIDLERRI

>PKA_nonphosphorylationsite
ARIDLERRIESLQEEIAFLKK

>PKA_nonphosphorylationsite
EQHIQVEMDISKPDLTAALRD

>PKA_nonphosphorylationsite
ALRDIRAQYESIAAKNIAEAE

>PKA_nonphosphorylationsite
NIAEAEEWYKSKVSDLTQAAN

>PKA_nonphosphorylationsite
EMLEYRHQIQSYTCEIDALKG

>PKA_nonphosphorylationsite
YTCEIDALKGTNDSLMRQMRE

>PKA_nonphosphorylationsite
FAGEAGGYQDTIARLEEEIRH

>PKA_nonphosphorylationsite
VKMALDVEIATYRKLLEGEEN

>PKA_nonphosphorylationsite
KLLEGEENRISIPMHQTFASA

>PKA_nonphosphorylationsite
ISIPMHQTFASALNFRETSPD

>PKA_nonphosphorylationsite
FRETSPDQRGSEVHTKKTVMI

>PKA_nonphosphorylationsite
VHTKKTVMIKTIETRDGEVVS

>PKA_nonphosphorylationsite
YQGAGELLDFSLADAMNQEFL

>PKA_nonphosphorylationsite
ADAMNQEFLQTRTNEKVELQE

>PKA_nonphosphorylationsite
NYLAEHCPPLSLPGSMAEVQE

>PKA_nonphosphorylationsite
GDWRKNIEEKSGMEGRKKMFE

>PKA_nonphosphorylationsite
KYDMEIKVQKSSKELEDMNQK

>PKA_nonphosphorylationsite
ADAMLKALLGSKHKVCMDLRA

>PKA_nonphosphorylationsite
ANLKQVKKEDTEKERDLRDVG

>PKA_nonphosphorylationsite
ERRGEKGRALSTRCQPLELAG

>PKA_nonphosphorylationsite
EERYDVEAKVTKNITEIADLT

>PKA_nonphosphorylationsite
TKNITEIADLTQKIFDLRGKF

>PKA_nonphosphorylationsite
QALLGTRAKETLDLRAHLKQV

>PKA_nonphosphorylationsite
RSSANYRAYATEPHAKSKKKI

>PKA_nonphosphorylationsite
EPHAKSKKKISASRKLQLKTL

>PKA_nonphosphorylationsite
ISASRKLQLKTLMLQIAKQEL

>PKA_nonphosphorylationsite
ELNVPGEIVESLSSSEESITR

>PKA_nonphosphorylationsite
ESLSSSEESITRINKKIEKFQ

>PKA_nonphosphorylationsite
RINKKIEKFQSEEQQQTEDEL

>PKA_nonphosphorylationsite
LQDKIHPFAQTQSLVYPFPGP

>PKA_nonphosphorylationsite
VYPFPGPIPNSLPQNIPPLTQ

>PKA_nonphosphorylationsite
FSMRIVCLVLSVVGTAWTADS

>PKA_nonphosphorylationsite
SVVGTAWTADSGEGDFLAEGG

>PKA_nonphosphorylationsite
RGPRVVERHQSACKDSDWPFC

>PKA_nonphosphorylationsite
ACKDSDWPFCSDEDWNYKCPS

>PKA_nonphosphorylationsite
SDEDWNYKCPSGCRMKGLIDE

>PKA_nonphosphorylationsite
GLIDEVNQDFTNRINKLKNSL

>PKA_nonphosphorylationsite
FTNRINKLKNSLFEYQKNNKD

>PKA_nonphosphorylationsite
LFEYQKNNKDSHSLTTNIMEI

>PKA_nonphosphorylationsite
NIMEILRGDFSSANNRDNTYN

>PKA_nonphosphorylationsite
NNRDNTYNRVSEDLRSRIEVL

>PKA_nonphosphorylationsite
LEVDIDIKIRSCRGSCSRALA

>PKA_nonphosphorylationsite
EQVIAKDLLPSRDRQHLPLIK

>PKA_nonphosphorylationsite
VPDLVPGNFKSQLQKVPPEWK

>PKA_nonphosphorylationsite
QKVPPEWKALTDMPQMRMELE

>PKA_nonphosphorylationsite
ELERPGGNEITRGGSTSYGTG

>PKA_nonphosphorylationsite
ITRGGSTSYGTGSETESPRNP

>PKA_nonphosphorylationsite
GSETESPRNPSSAGSWNSGSS

>PKA_nonphosphorylationsite
PSSAGSWNSGSSGPGSTGNRN

>PKA_nonphosphorylationsite
PGSTGNRNPGSSGTGGTATWK

>PKA_nonphosphorylationsite
TGGTATWKPGSSGPGSTGSWN

>PKA_nonphosphorylationsite
NQNPGSPRPGSTGTWNPGSSE

>PKA_nonphosphorylationsite
GSTGTWNPGSSERGSAGHWTS

>PKA_nonphosphorylationsite
SSERGSAGHWTSESSVSGSTG

>PKA_nonphosphorylationsite
WTSESSVSGSTGQWHSESGSF

>PKA_nonphosphorylationsite
STGQWHSESGSFRPDSPGSGN

>PKA_nonphosphorylationsite
RHPDEAAFFDTASTGKTFPGF

>PKA_nonphosphorylationsite
STGKTFPGFFSPMLGEFVSET

>PKA_nonphosphorylationsite
SPMLGEFVSETESRGSESGIF

>PKA_nonphosphorylationsite
ESRGSESGIFTNTKESSSHHP

>PKA_nonphosphorylationsite
SHHPGIAEFPSRGKSSSYSKQ

>PKA_nonphosphorylationsite
GKSSSYSKQFTSSTSYNRGDS

>PKA_nonphosphorylationsite
TSSTSYNRGDSTFESKSYKMA

>PKA_nonphosphorylationsite
KSYKMADEAGSEADHEGTHST

>PKA_nonphosphorylationsite
GSEADHEGTHSTKRGHAKSRP

>PKA_nonphosphorylationsite
PVRDCDDVLQTHPSGTQSGIF

>PKA_nonphosphorylationsite
SGIFNIKLPGSSKIFSVYCDQ

>PKA_nonphosphorylationsite
KIFSVYCDQETSLGGWLLIQQ

>PKA_nonphosphorylationsite
WLLIQQRMDGSLNFNRTWQDY

>PKA_nonphosphorylationsite
TWQDYKRGFGSLNDEGEGEFW

>PKA_nonphosphorylationsite
WLGNDYLHLLTQRGSVLRVEL

>PKA_nonphosphorylationsite
AYAEYHFRVGSEAEGYALQVS

>PKA_nonphosphorylationsite
SEAEGYALQVSSYEGTAGDAL

>PKA_nonphosphorylationsite
GTAGDALIEGSVEEGAEYTSH

>PKA_nonphosphorylationsite
GSVEEGAEYTSHNNMQFSTFD

>PKA_nonphosphorylationsite
NLNGIYYPGGSYDPRNNSPYE

>PKA_nonphosphorylationsite
YEIENGVVWVSFRGADYSLRA

>PKA_nonphosphorylationsite
SGKDGHHAARTTHYGSLPQKA

>PKA_nonphosphorylationsite
PVVHFFKNIVTPRTPPPSQGK

>PKA_nonphosphorylationsite
KGLKGHDAQGTLSKIFKLGGR

>PKA_nonphosphorylationsite
SQRSKYLASASTMDHARHGFL

>PKA_nonphosphorylationsite
ILDSLGRFFGSDRGAPKRGSG

>PKA_nonphosphorylationsite
ERPLGEVYLDSSKPAVYNYPE

>PKA_nonphosphorylationsite
AAANAQVYGQTGLPYGPGSEA

>PKA_nonphosphorylationsite
GPGSEAAAFGSNGLGGFPPLN

>PKA_nonphosphorylationsite
NGLGGFPPLNSVSPSPLMLLH

>PKA_nonphosphorylationsite
LMLLHPPPQLSPFLQPHGQQV

>PKA_nonphosphorylationsite
QVPYYLENEPSGYTVREAGPP

>PKA_nonphosphorylationsite
AGPPAFYRPNSDNRRQGGRER

>PKA_nonphosphorylationsite
RRQGGRERLASTNDKGSMAME

>PKA_nonphosphorylationsite
TNDKGSMAMESAKETRYCAVC

>PKA_nonphosphorylationsite
GDMRAANLWPSPLMIKRSKKN

>PKA_nonphosphorylationsite
PLMIKRSKKNSLALSLTADQM

>PKA_nonphosphorylationsite
ALSLTADQMVSALLDAEPPIL

>PKA_nonphosphorylationsite
LLDAEPPILYSEYDPTRPFSE

>PKA_nonphosphorylationsite
YSEYDPTRPFSEASMMGLLTN

>PKA_nonphosphorylationsite
FSEASMMGLLTNLADRELVHM

>PKA_nonphosphorylationsite
AKRVPGFVDLTLHDQVHLLEC

>PKA_nonphosphorylationsite
EILMIGLVWRSMEHPGKLLFA

>PKA_nonphosphorylationsite
MVEIFDMLLATSSRFRMMNLQ

>PKA_nonphosphorylationsite
LQGEEFVCLKSIILLNSGVYT

>PKA_nonphosphorylationsite
SIILLNSGVYTFLSSTLKSLE

>PKA_nonphosphorylationsite
DHIHRVLDKITDTLIHLMAKA

>PKA_nonphosphorylationsite
LIHLMAKAGLTLQQQHQRLAQ

>PKA_nonphosphorylationsite
QRLAQLLLILSHIRHMSNKGM

>PKA_nonphosphorylationsite
MSNKGMEHLYSMKCKNVVPLY

>PKA_nonphosphorylationsite
MLDAHRLHAPTSRGGASVEET

>PKA_nonphosphorylationsite
TSRGGASVEETDQSHLATAGS

>PKA_nonphosphorylationsite
TDQSHLATAGSTSSHSLQKYY

>PKA_nonphosphorylationsite
EHIQGAWKTISNGFGFKDAVF

>PKA_nonphosphorylationsite
FGFKDAVFDGSSCISPTIVQQ

>PKA_nonphosphorylationsite
ASDDGKLTDPSKTSNTIRVFL

>PKA_nonphosphorylationsite
IRVFLPNKQRTVVNVRNGMSL

>PKA_nonphosphorylationsite
RTVVNVRNGMSLHDCLMKALK

>PKA_nonphosphorylationsite
KGKKARLDWNTDAASLIGEEL

>PKA_nonphosphorylationsite
QVDFLDHVPLTTHNFARKTFL

>PKA_nonphosphorylationsite
KFLLNGFRCQTCGYKFHEHCS

>PKA_nonphosphorylationsite
TCGYKFHEHCSTKVPTMCVDW

>PKA_nonphosphorylationsite
TKVPTMCVDWSNIRQLLLFPN

>PKA_nonphosphorylationsite
NIRQLLLFPNSTIGDSGVPAL

>PKA_nonphosphorylationsite
LSPTGWSQPKTPVPAQRERAP

>PKA_nonphosphorylationsite
VPAQRERAPVSGTQEKNKIRP

>PKA_nonphosphorylationsite
NKIRPRGQRDSSYYWEIEASE

>PKA_nonphosphorylationsite
DSSYYWEIEASEVMLSTRIGS

>PKA_nonphosphorylationsite
SEVMLSTRIGSGSFGTVYKGK

>PKA_nonphosphorylationsite
AVKILKVVDPTPEQFQAFRNE

>PKA_nonphosphorylationsite
FRNEVAVLRKTRHVNILLFMG

>PKA_nonphosphorylationsite
VNILLFMGYMTKDNLAIVTQW

>PKA_nonphosphorylationsite
LAIVTQWCEGSSLYKHLHVQE

>PKA_nonphosphorylationsite
SLYKHLHVQETKFQMFQLIDI

>PKA_nonphosphorylationsite
MFQLIDIARQTAQGMDYLHAK

>PKA_nonphosphorylationsite
AKNIIHRDMKSNNIFLHEGLT

>PKA_nonphosphorylationsite
SNNIFLHEGLTVKIGDFGLAT

>PKA_nonphosphorylationsite
TVKIGDFGLATVKSRWSGSQQ

>PKA_nonphosphorylationsite
WSGSQQVEQPTGSVLWMAPEV

>PKA_nonphosphorylationsite
VIRMQDNNPFSFQSDVYSYGI

>PKA_nonphosphorylationsite
SYGIVLYELMTGELPYSHINN

>PKA_nonphosphorylationsite
IIFMVGRGYASPDLSKLYKNC

>PKA_nonphosphorylationsite
EERPLFPQILSSIELLQHSLP

>PKA_nonphosphorylationsite
SEPSLHRAAHTEDINACTLTT

>PKA_nonphosphorylationsite
IGDSGVPALPSLTMRRMRESV

>PKA_nonphosphorylationsite
PSLTMRRMRESVSRMPVSSQH

>PKA_nonphosphorylationsite
YSTPHAFTFNTSSPSSEGSLS

>PKA_nonphosphorylationsite
TSTPNVHMVSTTLPVDSRMIE

>PKA_nonphosphorylationsite
DSRMIEDAIRSHSESASPSAL

>PKA_nonphosphorylationsite
HSESASPSALSSSPNNLSPTG

>PKA_nonphosphorylationsite
IENEEQEYVQTVKSSKGGPGS

>PKA_nonphosphorylationsite
TVKSSKGGPGSAVSPYPTFNP

>PKA_nonphosphorylationsite
ISLLSLFFAGTETSSTTLRYG

>PKA_nonphosphorylationsite
VQKEIDQVIGSHRLPTLDDRS

>PKA_nonphosphorylationsite
SHRLPTLDDRSKMPYTDAVIH

>PKA_nonphosphorylationsite
DAVIHEIQRFSDLVPIGVPHR
>PKA_nonphosphorylationsite
AVSPYPTFNPSSDVAALHKAI

>PKA_nonphosphorylationsite
AIMVKGVDEATIIDILTKRNN

>PKA_nonphosphorylationsite
QQIKAAYLQETGKPLDETLKK

>PKA_nonphosphorylationsite
PLDETLKKALTGHLEEVVLAL

>PKA_nonphosphorylationsite
LEEVVLALLKTPAQFDADELR

>PKA_nonphosphorylationsite
ELRAAMKGLGTDEDTLIEILA

>PKA_nonphosphorylationsite
DEDTLIEILASRTNKEIRDIN

>PKA_nonphosphorylationsite
KCLTAIVKCATSKPAFFAEKL

>PKA_nonphosphorylationsite
KLHQAMKGVGTRHKALIRIMV

>PKA_nonphosphorylationsite
RHKALIRIMVSRSEIDMNDIK

>PKA_nonphosphorylationsite
KAFYQKMYGISLCQAILDETK

>PKA_nonphosphorylationsite
ISLCQAILDETKGDYEKILVA

>PKA_nonphosphorylationsite
FLLMLKYPHVTEKVQKEIDQV

>PKA_nonphosphorylationsite
ENDINLTHIESRPSRLNKDEY

>PKA_nonphosphorylationsite
RLNKDEYEFFTYLDKRTKPVL

>PKA_nonphosphorylationsite
LDKRTKPVLGSIIKSLRNDIG

>PKA_nonphosphorylationsite
IKSLRNDIGATVHELSRDKEK

>PKA_nonphosphorylationsite
HELSRDKEKNTVPWFPRTIQE

>PKA_nonphosphorylationsite
ELDRFANQILSYGAELDADHP

>PKA_nonphosphorylationsite
HGQPIPRVEYTEEEKQTWGTV

>PKA_nonphosphorylationsite
YTEEEKQTWGTVFRTLKALYK

>PKA_nonphosphorylationsite
VFRTLKALYKTHACYEHNHIF

>PKA_nonphosphorylationsite
EDNIPQLEDVSQFLQTCTGFR

>PKA_nonphosphorylationsite
FRLRPVAGLLSSRDFLGGLAF

>PKA_nonphosphorylationsite
GGLAFRVFHCTQYIRHGSKPM

>PKA_nonphosphorylationsite
YIRHGSKPMYTPEPDICHELL

>PKA_nonphosphorylationsite
HELLGHVPLFSDRSFAQFSQE

>PKA_nonphosphorylationsite
AQFSQEIGLASLGAPDEYIEK

>PKA_nonphosphorylationsite
APDEYIEKLATIYWFTVEFGL

>PKA_nonphosphorylationsite
VEFGLCKEGDSIKAYGAGLLS

>PKA_nonphosphorylationsite
SIKAYGAGLLSSFGELQYCLS

>PKA_nonphosphorylationsite
SSFGELQYCLSDKPKLLPLEL

>PKA_nonphosphorylationsite
PKLLPLELEKTACQEYSVTEF

>PKA_nonphosphorylationsite
EFQPLYYVAESFSDAKEKVRT

>PKA_nonphosphorylationsite
SFSDAKEKVRTFAATIPRPFS

>PKA_nonphosphorylationsite
TFAATIPRPFSVRYDPYTQRV

>PKA_nonphosphorylationsite
YTQRVEVLDNTQQLKILADSI

>PKA_nonphosphorylationsite
NTQQLKILADSINSEVGILCN

>PKA_nonphosphorylationsite
VLNLLFSLRGTKPSSLSRAVK

>PKA_nonphosphorylationsite
SLSRAVKVFETFEAKIHHLET

>PKA_nonphosphorylationsite
TFEAKIHHLETRPAQRPLAGS

>PKA_nonphosphorylationsite
TRPAQRPLAGSPHLEYFVRFE

>PKA_nonphosphorylationsite
LEYFVRFEVPSGDLAALLSSV

>PKA_nonphosphorylationsite
DKVPWFPRKVSELDKCHHLVT

>PKA_nonphosphorylationsite
SELDKCHHLVTKFDPDLDLDH

>PKA_nonphosphorylationsite
PDLDLDHPGFSDQVYRQRRKL

>PKA_nonphosphorylationsite
HVEYTAEEIATWKEVYVTLKG

>PKA_nonphosphorylationsite
VYVTLKGLYATHACREHLEGF

>PKA_nonphosphorylationsite
LERYCGYREDSIPQLEDVSRF

>PKA_nonphosphorylationsite
EDVSRFLKERTGFQLRPVAGL

>PKA_nonphosphorylationsite
GLLSARDFLASLAFRVFQCTQ

>PKA_nonphosphorylationsite
FQCTQYIRHASSPMHSPEPDC

>PKA_nonphosphorylationsite
LLSSYGELLHSLSEEPEVRAF

>PKA_nonphosphorylationsite
EPEVRAFDPDTAAVQPYQDQT

>PKA_nonphosphorylationsite
TAAVQPYQDQTYQPVYFVSES

>PKA_nonphosphorylationsite
TYQPVYFVSESFNDAKDKLRN

>PKA_nonphosphorylationsite
DAKDKLRNYASRIQRPFSVKF

>PKA_nonphosphorylationsite
RPFSVKFDPYTLAIDVLDSPH

>PKA_nonphosphorylationsite
LAIDVLDSPHTIQRSLEGVQD

>PKA_nonphosphorylationsite
PQPKGFRRAVSEQDAKQAEAV

>PKA_nonphosphorylationsite
EQDAKQAEAVTSPRFIGRRQS

>PKA_nonphosphorylationsite
AAAAAAAAVASSEPGNPLEAV

>PKA_nonphosphorylationsite
CEGCKGFFRRTIQKNLHPTYS

>PKA_nonphosphorylationsite
TIQKNLHPTYSCKYDGCCVID

>PKA_nonphosphorylationsite
YDGCCVIDKITRNQCQLCRFK

>PKA_nonphosphorylationsite
CQLCRFKKCISVGMAMDLVLD

>PKA_nonphosphorylationsite
GMAMDLVLDDSKRVAKRKLIE

>PKA_nonphosphorylationsite
ERRRKEEMIKSLQHRPSPSAE

>PKA_nonphosphorylationsite
AEEWELIHVVTEAHRSTNAQG

>PKA_nonphosphorylationsite
EAHRSTNAQGSHWKQKRKFLP

>PKA_nonphosphorylationsite
RKFLPEDIGQSPMASMPDGDK

>PKA_nonphosphorylationsite
DGDKVDLEAFSEFTKIITPAI

>PKA_nonphosphorylationsite
EFTKIITPAITRVVDFAKKLP

>PKA_nonphosphorylationsite
VDFAKKLPMFSELPCEDQIIL

>PKA_nonphosphorylationsite
LLKGCCMEIMSLRAAVRYDPE

>PKA_nonphosphorylationsite
LRAAVRYDPESETLTLSGEMA

>PKA_nonphosphorylationsite
QLKNGGLGVVSDAIFDLGKSL

>PKA_nonphosphorylationsite
VSDAIFDLGKSLSAFNLDDTE

>PKA_nonphosphorylationsite
KSLSAFNLDDTEVALLQAVLL

>PKA_nonphosphorylationsite
VALLQAVLLMSSDRTGLICVD

>PKA_nonphosphorylationsite
CVDKIEKCQETYLLAFEHYIN

>PKA_nonphosphorylationsite
HFWPKLLMKVTDLRMIGACHA

>PKA_nonphosphorylationsite
DLRMIGACHASRFLHMKVECP

>PKA_nonphosphorylationsite
RFLHMKVECPTELFPPLFLEV

>PKA_nonphosphorylationsite
RSVLVPPGPDSFRFFTRESLA

>PKA_nonphosphorylationsite
EDDENGPKPNSDLEAGKSLPF

>PKA_nonphosphorylationsite
IYGDIPPEMVSEPLEDLDPYY

>PKA_nonphosphorylationsite
DLDPYYINKKTFIVLNKGKAI

>PKA_nonphosphorylationsite
FIVLNKGKAISRFSATSALYI

>PKA_nonphosphorylationsite
FSATSALYILTPFNPIRKLAI

>PKA_nonphosphorylationsite
RKLAIKILVHSLFNVLIMCTI

>PKA_nonphosphorylationsite
HSLFNVLIMCTILTNCVFMTM

>PKA_nonphosphorylationsite
CTILTNCVFMTMSNPPDWTKN

>PKA_nonphosphorylationsite
PPDWTKNVEYTFTGIYTFESL

>PKA_nonphosphorylationsite
YTFTGIYTFESLIKILARGFC

>PKA_nonphosphorylationsite
LARGFCLEDFTFLRNPWNWLD

>PKA_nonphosphorylationsite
LRNPWNWLDFTVITFAYVTEF

>PKA_nonphosphorylationsite
VTEFVNLGNVSALRTFRVLRA

>PKA_nonphosphorylationsite
RTFRVLRALKTISVIPGLKTI

>PKA_nonphosphorylationsite
KTISVIPGLKTIVGALIQSVK

>PKA_nonphosphorylationsite
GALIQSVKKLSDVMILTVFCL

>PKA_nonphosphorylationsite
DVMILTVFCLSVFALIGLQLF

>PKA_nonphosphorylationsite
NKCLQWPPDNSTFEINITSFF

>PKA_nonphosphorylationsite
EINITSFFNNSLDWNGTAFNR

>PKA_nonphosphorylationsite
LDWNGTAFNRTVNMFNWDEYI

>PKA_nonphosphorylationsite
FNWDEYIEDKSHFYFLEGQND

>PKA_nonphosphorylationsite
GQNDALLCGNSSDAGQCPEGY

>PKA_nonphosphorylationsite
KAGRNPNYGYTSFDTFSWAFL

>PKA_nonphosphorylationsite
SFDTFSWAFLSLFRLMTQDFW

>PKA_nonphosphorylationsite
QDFWENLYQLTLRAAGKTYMI

>PKA_nonphosphorylationsite
IFFVLVIFLGSFYLINLILAV

>PKA_nonphosphorylationsite
AMAYEEQNQATLEEAEQKEAE

>PKA_nonphosphorylationsite
EEAQAAAAAASAESRDFSGAG

>PKA_nonphosphorylationsite
FSGAGGIGVFSESSSVASKLS

>PKA_nonphosphorylationsite
SESSSVASKLSSKSEKELKNR

>PKA_nonphosphorylationsite
PSNVSQASRASRGIPTLPMNG

>PKA_nonphosphorylationsite
PTLPMNGKMHSAVDCNGVVSL

>PKA_nonphosphorylationsite
HSAVDCNGVVSLVGGPSALTS

>PKA_nonphosphorylationsite
VSLVGGPSALTSPVGQLLPEG

>PKA_nonphosphorylationsite
SPVGQLLPEGTTTETEIRKRR

>PKA_nonphosphorylationsite
HVSMDLLEDPSRQRAMSMASI

>PKA_nonphosphorylationsite
PSRQRAMSMASILTNTMEELE

>PKA_nonphosphorylationsite
LTNTMEELEESRQKCPPCWYK

>PKA_nonphosphorylationsite
VMDPFVDLAITICIVLNTLFM

>PKA_nonphosphorylationsite
LFMAMEHYPMTEQFSSVLSVG

>PKA_nonphosphorylationsite
SVLSVGNLVFTGIFTAEMFLK

>PKA_nonphosphorylationsite
GWNIFDGFIVSLSLMELGLAN

>PKA_nonphosphorylationsite
ELGLANVEGLSVLRSFRLLRV

>PKA_nonphosphorylationsite
RLLRVFKLAKSWPTLNMLIKI

>PKA_nonphosphorylationsite
LNMLIKIIGNSVGALGNLTLV

>PKA_nonphosphorylationsite
AVVGMQLFGKSYKECVCKISN

>PKA_nonphosphorylationsite
KSYKECVCKISNDCELPRWHM

>PKA_nonphosphorylationsite
PRWHMHHFFHSFLIVFRVLCG

>PKA_nonphosphorylationsite
FRVLCGEWIETMWDCMEVAGQ

>PKA_nonphosphorylationsite
MWDCMEVAGQTMCLTVFMMVM

>PKA_nonphosphorylationsite
VLNLFLALLLSSFSSDNLAAT

>PKA_nonphosphorylationsite
SSFSSDNLAATDDDNEMNNLQ

>PKA_nonphosphorylationsite
PLEDLNNKKDSCISNHTTIEI

>PKA_nonphosphorylationsite
DLNYLKDGNGTTSGIGSSVEK

>PKA_nonphosphorylationsite
SSVEKYVVDESDYMSFINNPS

>PKA_nonphosphorylationsite
SDYMSFINNPSLTVTVPIALG

>PKA_nonphosphorylationsite
TVTVPIALGESDFENLNTEEF

>PKA_nonphosphorylationsite
DFENLNTEEFSSESDMEESKE

>PKA_nonphosphorylationsite
MEESKEKLNATSSSEGSTVDI

>PKA_nonphosphorylationsite
GEQPEAEPEESLEPEACFTED

>PKA_nonphosphorylationsite
CVRKFKCCQISIEEGKGKLWW

>PKA_nonphosphorylationsite
KGKLWWNLRKTCYKIVEHNWF

>PKA_nonphosphorylationsite
YKIVEHNWFETFIVFMILLSS

>PKA_nonphosphorylationsite
ETFIVFMILLSSGALAFEDIY

>PKA_nonphosphorylationsite
FEDIYIEQRKTIKTMLEYADK

>PKA_nonphosphorylationsite
TMLEYADKVFTYIFILEMLLK

>PKA_nonphosphorylationsite
WVAYGFQMYFTNAWCWLDFLI

>PKA_nonphosphorylationsite
CWLDFLIVDVSLVSLTANALG

>PKA_nonphosphorylationsite
VSLTANALGYSELGAIKSLRT

>PKA_nonphosphorylationsite
SELGAIKSLRTLRALRPLRAL

>PKA_nonphosphorylationsite
LRALRPLRALSRFEGMRVVVN

>PKA_nonphosphorylationsite
VVNALLGAIPSIMNVLLVCLI

>PKA_nonphosphorylationsite
LVCLIFWLIFSIMGVNLFAGK

>PKA_nonphosphorylationsite
AGKFYHCINYTTGEMFDVSVV

>PKA_nonphosphorylationsite
MFDVSVVNNYSECQALIESNQ

>PKA_nonphosphorylationsite
ECQALIESNQTARWKNVKVNF

>PKA_nonphosphorylationsite
LVPIGVPHRVTKDTMFRGYLL

>PKA_nonphosphorylationsite
NFDNVGLGYLSLLQVATFKGW

>PKA_nonphosphorylationsite
WMDIMYAAVDSRNVELQPKYE

>PKA_nonphosphorylationsite
LYFVIFIIFGSFFTLNLFIGV

>PKA_nonphosphorylationsite
KKFGGQDIFMTEEQKKYYNAM

>PKA_nonphosphorylationsite
KYYNAMKKLGSKKPQKPIPRP

>PKA_nonphosphorylationsite
KFQGMVFDFVTKQVFDISIMI

>PKA_nonphosphorylationsite
IMILICLNMVTMMVETDDQSQ

>PKA_nonphosphorylationsite
VTMMVETDDQSQEMTNILYWI

>PKA_nonphosphorylationsite
WINLVFIVLFTGECVLKLISL

>PKA_nonphosphorylationsite
FTGECVLKLISLRHYYFTIGW

>PKA_nonphosphorylationsite
NIFDFVVVILSIVGMFLAELI

>PKA_nonphosphorylationsite
LAELIEKYFVSPTLFRVIRLA

>PKA_nonphosphorylationsite
RLIKGAKGIRTLLFALMMSLP

>PKA_nonphosphorylationsite
VMFIYAIFGMSNFAYVKREVG

>PKA_nonphosphorylationsite
VGIDDMFNFETFGNSMICLFQ

>PKA_nonphosphorylationsite
GNSMICLFQITTSAGWDGLLA

>PKA_nonphosphorylationsite
WDGLLAPILNSGPPDCDPEKD

>PKA_nonphosphorylationsite
DCDPEKDHPGSSVKGDCGNPS

>PKA_nonphosphorylationsite
SSVKGDCGNPSVGIFFFVSYI

>PKA_nonphosphorylationsite
IFFFVSYIIISFLVVVNMYIA

>PKA_nonphosphorylationsite
MYIAVILENFSVATEESAEPL

>PKA_nonphosphorylationsite
VATEESAEPLSEDDFEMFYEV

>PKA_nonphosphorylationsite
EVWEKFDPDATQFIEFCKLSD

>PKA_nonphosphorylationsite
ATQFIEFCKLSDFAAALDPPL

>PKA_nonphosphorylationsite
QLIAMDLPMVSGDRIHCLDIL

>PKA_nonphosphorylationsite
IHCLDILFAFTKRVLGESGEM

>PKA_nonphosphorylationsite
RIQMEERFMASNPSKVSYEPI

>PKA_nonphosphorylationsite
NPSKVSYEPITTTLKRKQEEV

>PKA_nonphosphorylationsite
TTLKRKQEEVSAIVIQRAYRR

>PKA_nonphosphorylationsite
YLLKQKVKKVSSIYKKDKGKE

>PKA_nonphosphorylationsite
KKDKGKEDEGTPIKEDIITDK

>PKA_nonphosphorylationsite
DIITDKLNENSTPEKTDVTPS

>PKA_nonphosphorylationsite
STPEKTDVTPSTTSPPSYDSV

>PKA_nonphosphorylationsite
PSTTSPPSYDSVTKPEKEKFE

>PKA_nonphosphorylationsite
PEKEKFEKDKSEKEDKGKDIR

>PKA_nonphosphorylationsite
EEEKEDAVRKSASEDSIRKKG

>PKA_nonphosphorylationsite
DSIRKKGFQFSLEGSRLTYEK

>PKA_nonphosphorylationsite
GSRLTYEKRFSSPHQSLLSIR

>PKA_nonphosphorylationsite
NFKGRVKDIGSENDFADDEHS

>PKA_nonphosphorylationsite
SENDFADDEHSTFEDNDSRRD

>PKA_nonphosphorylationsite
WRAICAEFFASLFYVFFGLGA

>PKA_nonphosphorylationsite
LFYVFFGLGASLRWAPGPLHV

>PKA_nonphosphorylationsite
VALAFGLALATLVQAVGHISG

>PKA_nonphosphorylationsite
ATLVQAVGHISGAHVNPAVTF

>PKA_nonphosphorylationsite
ISGAHVNPAVTFAFLVGSQMS

>PKA_nonphosphorylationsite
TFAFLVGSQMSLLRAICYMVA

>PKA_nonphosphorylationsite
GAVAGAAVLYSVTPPAVRGNL

>PKA_nonphosphorylationsite
PAVRGNLALNTLHPGVSVGQA

>PKA_nonphosphorylationsite
LHPGVSVGQATIVEIFLTLQF

>PKA_nonphosphorylationsite
TLQFVLCIFATYDERRNGRLG

>PKA_nonphosphorylationsite
YDERRNGRLGSVALAVGFSLT

>PKA_nonphosphorylationsite
SVALAVGFSLTLGHLFGMYYT

>PKA_nonphosphorylationsite
TLGHLFGMYYTGAGMNPARSF

>PKA_nonphosphorylationsite
YTGAGMNPARSFAPAILTRNF

>PKA_nonphosphorylationsite
SPRATKPSALSRAVKVFETFE

>PKA_nonphosphorylationsite
VRRGDLAALLSGVRQVSEDVR

>PKA_nonphosphorylationsite
GVRQVSEDVRSPAGPKVPWFP

>PKA_nonphosphorylationsite
LEAFALLERFSGYREDNIPQL

>PKA_nonphosphorylationsite
PRPPRALFCLTLQNPLRKACI

>PKA_nonphosphorylationsite
LQNPLRKACISIVEWKPFETI

>PKA_nonphosphorylationsite
ISIVEWKPFETIILLTIFANC

>PKA_nonphosphorylationsite
YLPMPEDDNNSLNLGLEKLEY

>PKA_nonphosphorylationsite
GLEKLEYFFLTVFSIEAAMKI

>PKA_nonphosphorylationsite
FLFHQDAYLRSGWNVLDFIIV

>PKA_nonphosphorylationsite
DFIIVFLGVFTAILEQVNVIQ

>PKA_nonphosphorylationsite
AILEQVNVIQSNTAPMSSKGA

>PKA_nonphosphorylationsite
FRVLRPLRLVSGVPSLQVVLN

>PKA_nonphosphorylationsite
GVPSLQVVLNSIFKAMLPLFH

>PKA_nonphosphorylationsite
LELFKGKMHKTCYYIGTDIVA

>PKA_nonphosphorylationsite
CYYIGTDIVATVENEKPSPCA

>PKA_nonphosphorylationsite
ENEKPSPCARTGSGRPCTING

>PKA_nonphosphorylationsite
GSGRPCTINGSECRGGWPGPN

>PKA_nonphosphorylationsite
GGWPGPNHGITHFDNFGFSML

>PKA_nonphosphorylationsite
HFDNFGFSMLTVYQCITMEGW

>PKA_nonphosphorylationsite
VYQCITMEGWTDVLYWVNDAI

>PKA_nonphosphorylationsite
GNEWPWIYFVTLILLGSFFIL

>PKA_nonphosphorylationsite
FILNLVLGVLSGEFTKEREKA

>PKA_nonphosphorylationsite
EFTKEREKAKSRGTFQKLREK

>PKA_nonphosphorylationsite
QLEEDLRGYMSWITQGEVMDV

>PKA_nonphosphorylationsite
DVEDLREGKLSLEEGGSDTES

>PKA_nonphosphorylationsite
SLEEGGSDTESLYEIEGLNKI

>PKA_nonphosphorylationsite
FRWKCHDLVKSRVFYWLVILI

>PKA_nonphosphorylationsite
WLVILIVALNTLSIASEHHNQ

>PKA_nonphosphorylationsite
SEHHNQPLWLTHLQDIANRVL

>PKA_nonphosphorylationsite
LQDIANRVLLSLFTIEMLLKM

>PKA_nonphosphorylationsite
YGLGLRQYFMSIFNRFDCFVV

>PKA_nonphosphorylationsite
FNRFDCFVVCSGILELLLVES

>PKA_nonphosphorylationsite
SGILELLLVESGAMTPLGISV

>PKA_nonphosphorylationsite
ESGAMTPLGISVLRCIRLLRL

>PKA_nonphosphorylationsite
CIRLLRLFKITKYWTSLSNLV

>PKA_nonphosphorylationsite
YWTSLSNLVASLLNSIRSIAS

>PKA_nonphosphorylationsite
SLLNSIRSIASLLLLLFLFII

>PKA_nonphosphorylationsite
LFGGRYDFEDTEVRRSNFDNF

>PKA_nonphosphorylationsite
NFDNFPQALISVFQVLTGEDW

>PKA_nonphosphorylationsite
FQVLTGEDWNSVMYNGIMAYG

>PKA_nonphosphorylationsite
YNGIMAYGGPSYPGVLVCIYF

>PKA_nonphosphorylationsite
IAVDNLAEAESLTSAQKAKAE

>PKA_nonphosphorylationsite
GLPDKTEEEKSVMAKKLEQKP

>PKA_nonphosphorylationsite
EQKPKGEGIPTTAKLKVDEFE

>PKA_nonphosphorylationsite
TAKLKVDEFESNVNEVKDPYP

>PKA_nonphosphorylationsite
NVNEVKDPYPSADFPGDDEED

>PKA_nonphosphorylationsite
DEEDEPEIPVSPRPRPLAELQ

>PKA_nonphosphorylationsite
KEKAVPIPEASSFFIFSPTNK

>PKA_nonphosphorylationsite
RVLCHRIVNATWFTNFILLFI

>PKA_nonphosphorylationsite
TNFILLFILLSSAALAAEDPI

>PKA_nonphosphorylationsite
LAAEDPIRAESVRNQILGYFD

>PKA_nonphosphorylationsite
QILGYFDIAFTSVFTVEIVLK

>PKA_nonphosphorylationsite
VFTVEIVLKMTTYGAFLHKGS

>PKA_nonphosphorylationsite
TTYGAFLHKGSFCRNYFNILD

>PKA_nonphosphorylationsite
NILDLLVVAVSLISMGLESST

>PKA_nonphosphorylationsite
VSLISMGLESSTISVVKILRV

>PKA_nonphosphorylationsite
VVQCVFVAIRTIGNIVLVTTL

>PKA_nonphosphorylationsite
RTIGNIVLVTTLLQFMFACIG

>PKA_nonphosphorylationsite
GVQLFKGKFFSCNDLSKMTEE

>PKA_nonphosphorylationsite
YYYVYKDGDPTQMELRPRQWI

>PKA_nonphosphorylationsite
HNDFHFDNVLSAMMSLFTVST

>PKA_nonphosphorylationsite
LSAMMSLFTVSTFEGWPQLLY

>PKA_nonphosphorylationsite
WPQLLYRAIDSNEEDMGPVYN

>PKA_nonphosphorylationsite
MNIFVGFVIVTFQEQGETEYK

>PKA_nonphosphorylationsite
PYQYQVWYVVTSSYFEYLMFA

>PKA_nonphosphorylationsite
YLMFALIMLNTICLGMQHYHQ

>PKA_nonphosphorylationsite
ICLGMQHYHQSEEMNHISDIL

>PKA_nonphosphorylationsite
HISDILNVAFTIIFTLEMILK

>PKA_nonphosphorylationsite
NVFDFLIVIGSIIDVILSEID

>PKA_nonphosphorylationsite
MFRGYLLPKNTEVYPILSSAL

>PKA_nonphosphorylationsite
IIDVILSEIDTFLASSGGLYC

>PKA_nonphosphorylationsite
GGCGNVDPDESARISSAFFRL

>PKA_nonphosphorylationsite
FRVMRLIKLLSRAEGVRTLLW

>PKA_nonphosphorylationsite
RAEGVRTLLWTFIKSFQALPY

>PKA_nonphosphorylationsite
MFGKIALVDGTQINRNNNFQT

>PKA_nonphosphorylationsite
TQINRNNNFQTFPQAVLLLFR

>PKA_nonphosphorylationsite
QAVLLLFRCATGEAWQEILLA

>PKA_nonphosphorylationsite
EAWQEILLACSYGKLCDPESD

>PKA_nonphosphorylationsite
CSYGKLCDPESDYAPGEEYTC

>PKA_nonphosphorylationsite
ESDYAPGEEYTCGTNFAYYYF

>PKA_nonphosphorylationsite
GTNFAYYYFISFYMLCAFLII

>PKA_nonphosphorylationsite
AVIMDNFDYLTRDWSILGPHH

>PKA_nonphosphorylationsite
KGRIKHLDVVTLLRRIQPPLG

>PKA_nonphosphorylationsite
RLVGMNMPLNSDGTVTFNATL

>PKA_nonphosphorylationsite
NSDGTVTFNATLFALVRTALK

>PKA_nonphosphorylationsite
HDPQYFDHPDSFNPEHFLDAN

>PKA_nonphosphorylationsite
FLDANGALKKSEAFMPFSTGK

>PKA_nonphosphorylationsite
IARNELFLFFTTILQNFSVSS

>PKA_nonphosphorylationsite
FTTILQNFSVSSHLAPKDIDL

>PKA_nonphosphorylationsite
SHLAPKDIDLTPKESGIGKIP

>PKA_nonphosphorylationsite
MTHEEHHAARTLGVGKAIAVL

>PKA_nonphosphorylationsite
ALVRTALKIKTEGNFEQANEE

>PKA_nonphosphorylationsite
VIPPIGDDEVTVGKFYATFLI

>PKA_nonphosphorylationsite
EYYGYRPKKDTVQIQAGLRTI

>PKA_nonphosphorylationsite
DTVQIQAGLRTIEEEAAPEIR

>PKA_nonphosphorylationsite
NANANVAYGNSNHSNNQMFSS

>PKA_nonphosphorylationsite
NSNHSNNQMFSSVHCEREFPG

>PKA_nonphosphorylationsite
CEREFPGEAETPAAGRGALSH

>PKA_nonphosphorylationsite
ETPAAGRGALSHSHRALGPHS

>PKA_nonphosphorylationsite
SHSHRALGPHSKPCAGKLNGQ

>PKA_nonphosphorylationsite
QAPPAPCQQPSTDPPERGQRR

>PKA_nonphosphorylationsite
GSTPRRPAPATALLIQEALVR

>PKA_nonphosphorylationsite
QEALVRGGLDTLAADAGFVTA

>PKA_nonphosphorylationsite
DTLAADAGFVTATSQALADAC

>PKA_nonphosphorylationsite
MEPEEVEVAATELLKARESVQ

>PKA_nonphosphorylationsite
KARESVQGMASVPGSLSRRSS

>PKA_nonphosphorylationsite
AAMEERIFRRTGGLFGQVDTF

>PKA_nonphosphorylationsite
FAEIEMEELESPVFLEDFPQD

>PKA_nonphosphorylationsite
FLEDFPQDARTNPLARANTNN

>PKA_nonphosphorylationsite
SLKAVQRIAESHLQSISNLGE

>PKA_nonphosphorylationsite
SISNLGENQASEEEDELGELR

>PKA_nonphosphorylationsite
EEEDEEEEEDSQAEVLKGSRG

>PKA_nonphosphorylationsite
QAEVLKGSRGSAGQKTTYGQG

>PKA_nonphosphorylationsite
PPLDGPQRDGSSEDQVEDPAL

>PKA_nonphosphorylationsite
GSAFLLAPNRSHAPDHDVTQQ

>PKA_nonphosphorylationsite
VWVVGMGIVMSLIVLAIVFGN

>PKA_nonphosphorylationsite
AIVFGNVLVITAIAKFERLQT

>PKA_nonphosphorylationsite
TAIAKFERLQTVTNYFITSLA

>PKA_nonphosphorylationsite
GAAHILMKMWTFGNFWCEFWT

>PKA_nonphosphorylationsite
TFGNFWCEFWTSIDVLCVTAS

>PKA_nonphosphorylationsite
TSIDVLCVTASIETLCVIAVD


>PKA_nonphosphorylationsite
VPLVIMVFVYSRVFQEAKRQL

>PKA_nonphosphorylationsite
AKRQLQKIDKSEGRFHVQNLS

>PKA_nonphosphorylationsite
SEGRFHVQNLSQVEQDGRTGH

>PKA_nonphosphorylationsite
FCLKEHKALKTLGIIMGTFTL

>PKA_nonphosphorylationsite
KTLGIIMGTFTLCWLPFFIVN

>PKA_nonphosphorylationsite
NLGQYRREAVSYRNYEFFRPD

>PKA_nonphosphorylationsite
RNYEFFRPDNTEAQLIRKQCA

>PKA_nonphosphorylationsite
AALKDVHKYLSREEGHVAVFD

>PKA_nonphosphorylationsite
EEGHVAVFDATNTTRERRSLI

>PKA_nonphosphorylationsite
EHGYKVFFIESICNDPEIIAE

>PKA_nonphosphorylationsite
AENIKQVKLGSPDYIDCDQEK

>PKA_nonphosphorylationsite
NYQPLDEELDSHLSYIKIFDV

>PKA_nonphosphorylationsite
LSYIKIFDVGTRYMVNRVQDH

>PKA_nonphosphorylationsite
MVNRVQDHVQSRTAYYLMNIH

>PKA_nonphosphorylationsite
TAYYLMNIHVTPRSIYLCRHG

>PKA_nonphosphorylationsite
RSIYLCRHGESELNLRGRIGG

>PKA_nonphosphorylationsite
LNLRGRIGGDSGLSARGKQYA

>PKA_nonphosphorylationsite
YAYALANFIRSQGISSLKVWT

>PKA_nonphosphorylationsite
SQGISSLKVWTSHMKRTIQTA

>PKA_nonphosphorylationsite
WTSHMKRTIQTAEALGVPYEQ

>PKA_nonphosphorylationsite
EIDAGVCEEMTYEEIQEHYPE

>PKA_nonphosphorylationsite
KYRYRYPKGESYEDLVQRLEP

>PKA_nonphosphorylationsite
RCLLAYFLDKSSDELPYLKCP

>PKA_nonphosphorylationsite
ELPYLKCPLHTVLKLTPVAYG

>PKA_nonphosphorylationsite
TPVAYGCRVESIYLNVEAVNT

>PKA_nonphosphorylationsite
SIYLNVEAVNTHRDKPENVDI

>PKA_nonphosphorylationsite
HRDKPENVDITREAEEALDTV

>PKA_nonphosphorylationsite
MNWTGLYTLLSGVNRHSTAIG

>PKA_nonphosphorylationsite
HSTAIGRVWLSVIFIFRIMVL

>PKA_nonphosphorylationsite
RIMVLVVAAESVWGDEKSSFI

>PKA_nonphosphorylationsite
GDEKSSFICNTLQPGCNSVCY

>PKA_nonphosphorylationsite
SVCYDHFFPISHVRLWSLQLI

>PKA_nonphosphorylationsite
RLWSLQLILVSTPALLVAMHV

>PKA_nonphosphorylationsite
EEVKRHKVHISGTLWWTYVIS

>PKA_nonphosphorylationsite
SGTLWWTYVISVVFRLLFEAV

>PKA_nonphosphorylationsite
VKCEAFPCPNTVDCFVSRPTE

>PKA_nonphosphorylationsite
RLLLLLLLGVSLGGAKEACPT

>PKA_nonphosphorylationsite
SLGGAKEACPTGLYTHSGECC

>PKA_nonphosphorylationsite
GVAQPCGANQTVCEPCLDSVT

>PKA_nonphosphorylationsite
TVCEPCLDSVTFSDVVSATEP

>PKA_nonphosphorylationsite
VSATEPCKPCTECVGLQSMSA

>PKA_nonphosphorylationsite
CTECVGLQSMSAPCVEADDAV

>PKA_nonphosphorylationsite
RCAYGYYQDETTGRCEACRVC

>PKA_nonphosphorylationsite
CEACRVCEAGSGLVFSCQDKQ

>PKA_nonphosphorylationsite
LVFSCQDKQNTVCEECPDGTY

>PKA_nonphosphorylationsite
NTVCEECPDGTYSDEANHVDP

>PKA_nonphosphorylationsite
ANHVDPCLPCTVCEDTERQLR

>PKA_nonphosphorylationsite
EDTERQLRECTRWADAECEEI

>PKA_nonphosphorylationsite
ECEEIPGRWITRSTPPEGSDS

>PKA_nonphosphorylationsite
TRSTPPEGSDSTAPSTQEPEA

>PKA_nonphosphorylationsite
EAPPEQDLIASTVAGVVTTVM

>PKA_nonphosphorylationsite
VAGVVTTVMGSSQPVVTRGTT

>PKA_nonphosphorylationsite
GSSQPVVTRGTTDNLIPVYCS

>PKA_nonphosphorylationsite
REEVEKLLNGSAGDTWRHLAG

>PKA_nonphosphorylationsite
ELGYQPEHIDSFTHEACPVRA

>PKA_nonphosphorylationsite
EACPVRALLASWATQDSATLD

>PKA_nonphosphorylationsite
KKNFFKLNNKSEKDKKEKKPT

>PKA_nonphosphorylationsite
SEKDKKEKKPTVSVFSMFRYS

>PKA_nonphosphorylationsite
TVSVFSMFRYSNWLDKLYMVV

>PKA_nonphosphorylationsite
WLDKLYMVVGTLAAIIHGAGL

>PKA_nonphosphorylationsite
PLMMLVFGEMTDIFANAGNLE

>PKA_nonphosphorylationsite
ANAGNLEDLMSNITNRSDIND

>PKA_nonphosphorylationsite
NITNRSDINDTGFFMNLEEDM

>PKA_nonphosphorylationsite
GFFMNLEEDMTRYAYYYSGIG

>PKA_nonphosphorylationsite
GVLVAAYIQVSFWCLAAGRQI

>PKA_nonphosphorylationsite
FDVHDVGELNTRLTDDVSKIN

>PKA_nonphosphorylationsite
IGDKIGMFFQSMATFFTGFIV

>PKA_nonphosphorylationsite
TFFTGFIVGFTRGWKLTLVIL

>PKA_nonphosphorylationsite
WKLTLVILAISPVLGLSAAVW

>PKA_nonphosphorylationsite
LSAAVWAKILSSFTDKELLAY

>PKA_nonphosphorylationsite
VAEEVLAAIRTVIAFGGQKKE

>PKA_nonphosphorylationsite
AKRIGIKKAITANISIGAAFL

>PKA_nonphosphorylationsite
IGAAFLLIYASYALAFWYGTT

>PKA_nonphosphorylationsite
ASYALAFWYGTTLVLSGEYSI

>PKA_nonphosphorylationsite
GTTLVLSGEYSIGQVLTVFFS

>PKA_nonphosphorylationsite
SIGQVLTVFFSVLIGAFSVGQ

>PKA_nonphosphorylationsite
LIGAFSVGQASPSIEAFANAR

>PKA_nonphosphorylationsite
EIFKIIDNKPSIDSYSKSGHK

>PKA_nonphosphorylationsite
GNLEFRNVHFSYPSRKEVKIL

>PKA_nonphosphorylationsite
ILKGLNLKVQSGQTVALVGNS

>PKA_nonphosphorylationsite
SGQTVALVGNSGCGKSTTVQL

>PKA_nonphosphorylationsite
VQLMQRLYDPTEGMVSVDGQD

>PKA_nonphosphorylationsite
MVSVDGQDIRTINVRFLREII

>PKA_nonphosphorylationsite
RFLREIIGVVSQEPVLFATTI

>PKA_nonphosphorylationsite
VSQEPVLFATTIAENIRYGRE

>PKA_nonphosphorylationsite
ENIRYGRENVTMDEIEKAVKE

>PKA_nonphosphorylationsite
FIMKLPHKFDTLVGERGAQLS

>PKA_nonphosphorylationsite
TLVGERGAQLSGGQKQRIAIA

>PKA_nonphosphorylationsite
NPKILLLDEATSALDTESEAV

>PKA_nonphosphorylationsite
VALDKARKGRTTIVIAHRLST

>PKA_nonphosphorylationsite
RTTIVIAHRLSTVRNADVIAG

>PKA_nonphosphorylationsite
KEKGIYFKLVTMQTAGNEVEL

>PKA_nonphosphorylationsite
GLQPAFAIIFSKIIGVFTRID

>PKA_nonphosphorylationsite
GVFTRIDDPETKRQNSNLFSL

>PKA_nonphosphorylationsite
ETKRQNSNLFSLLFLALGIIS

>PKA_nonphosphorylationsite
SLLFLALGIISFITFFLQGFT

>PKA_nonphosphorylationsite
SFITFFLQGFTFGKAGEILTK

>PKA_nonphosphorylationsite
FTFGKAGEILTKRLRYMVFRS

>PKA_nonphosphorylationsite
TKRLRYMVFRSMLRQDVSWFD

>PKA_nonphosphorylationsite
DVSWFDDPKNTTGALTTRLAN

>PKA_nonphosphorylationsite
DAAQVKGAIGSRLAVITQNIA

>PKA_nonphosphorylationsite
VITQNIANLGTGIIISFIYGW

>PKA_nonphosphorylationsite
IISFIYGWQLTLLLLAIVPII

>PKA_nonphosphorylationsite
IAGVVEMKMLSGQALKDKKEL

>PKA_nonphosphorylationsite
KELEGAGKIATEAIENFRTVV

>PKA_nonphosphorylationsite
EAIENFRTVVSLTQEQKFEHM

>PKA_nonphosphorylationsite
EQKFEHMYAQSLQVPYRNSLR

>PKA_nonphosphorylationsite
SLRKAHIFGITFSFTQAMMYF

>PKA_nonphosphorylationsite
FSFTQAMMYFSYAGCFRFGAY

>PKA_nonphosphorylationsite
GAYLVAHKLMSFEDVLLVFSA

>PKA_nonphosphorylationsite
MSFEDVLLVFSAVVFGAMAVG

>PKA_nonphosphorylationsite
VFGAMAVGQVSSFAPDYAKAK

>PKA_nonphosphorylationsite
FAPDYAKAKISAAHIIMIIEK

>PKA_nonphosphorylationsite
AAHIIMIIEKTPLIDSYSTEG

>PKA_nonphosphorylationsite
SYSTEGLMPNTLEGNVTFGEV

>PKA_nonphosphorylationsite
TFGEVVFNYPTRPDIPVLQGL

>PKA_nonphosphorylationsite
RPDIPVLQGLSLEVKKGQTLA

>PKA_nonphosphorylationsite
QWLRAHLGIVSQEPILFDCSI

>PKA_nonphosphorylationsite
IAENIAYGDNSRVVSQEEIVR

>PKA_nonphosphorylationsite
KEANIHAFIESLPNKYSTKVG

>PKA_nonphosphorylationsite
FQNGRVKEHGTHQQLLAQKGI

>PKA_nonphosphorylationsite
MREYKLVVLGSGGVGKSALTV

>PKA_nonphosphorylationsite
GSGGVGKSALTVQFVQGIFVE

>PKA_nonphosphorylationsite
QGIFVEKYDPTIEDSYRKQVE

>PKA_nonphosphorylationsite
AQQCMLEILDTAGTEQFTAMR

>PKA_nonphosphorylationsite
KNGQGFALVYSITAQSTFNDL

>PKA_nonphosphorylationsite
LREQILRVKDTDDVPMILVGN

>PKA_nonphosphorylationsite
ETVPWFPKKISDLDFCANRVL

>PKA_nonphosphorylationsite
FCANRVLLYGSELDADHPGFK

>PKA_nonphosphorylationsite
KIEFTEEEIKTWGTIFRELNK

>PKA_nonphosphorylationsite
IFRELNKLYPTHACREYLRNL

>PKA_nonphosphorylationsite
REYLRNLPLLSKYCGYREDNV

>PKA_nonphosphorylationsite
QEIGLASLGASEETVQKLATC

>PKA_nonphosphorylationsite
VQKLATCYFFTVEFGLCKQDG

>PKA_nonphosphorylationsite
QLRVFGAGLLSSISELRHALS

>PKA_nonphosphorylationsite
SSISELRHALSGHAKVKPFDP

>PKA_nonphosphorylationsite
KVACKQECLITSFQDVYFVSE

>PKA_nonphosphorylationsite
AKEKMREFAKTVKRPFGVKYN

>PKA_nonphosphorylationsite
RPFGVKYNPYTQSIQVLRDSK

>PKA_nonphosphorylationsite
YTQSIQVLRDSKSITSAMNEL

>PKA_nonphosphorylationsite
ERASTAAPVASPAAPSPGSSG

>PKA_nonphosphorylationsite
ASPAAPSPGSSGGGGFFSSLS

>PKA_nonphosphorylationsite
SGGGGFFSSLSNAVKQTTAAA

>PKA_nonphosphorylationsite
VKQTTAAAAATFSEQVGGGSG

>PKA_nonphosphorylationsite
ATFSEQVGGGSGGAGRGGAAA

>PKA_nonphosphorylationsite
RVLLVIDEPHTDWAKYFKGKK

>PKA_nonphosphorylationsite
IDIKVEQAEFSDLNLVAHANG

>PKA_nonphosphorylationsite
NLVAHANGGFSVDMEVLRNGV

>PKA_nonphosphorylationsite
VLRNGVKVVRSLKPDFVLIRQ

>PKA_nonphosphorylationsite
DFVLIRQHAFSMARNGDYRSL

>PKA_nonphosphorylationsite
FSMARNGDYRSLVIGLQYAGI

>PKA_nonphosphorylationsite
VIGLQYAGIPSVNSLHSVYNF

>PKA_nonphosphorylationsite
QMVRLHKKLGTEEFPLIDQTF

>PKA_nonphosphorylationsite
GTEEFPLIDQTFYPNHKEMLS

>PKA_nonphosphorylationsite
TFYPNHKEMLSSTTYPVVVKM

>PKA_nonphosphorylationsite
PVVVKMGHAHSGMGKVKVDNQ

>PKA_nonphosphorylationsite
DNQHDFQDIASVVALTKTYAT

>PKA_nonphosphorylationsite
SVVALTKTYATAEPFIDAKYD

>PKA_nonphosphorylationsite
IGQNYKAYMRTSVSGNWKTNT

>PKA_nonphosphorylationsite
TSVSGNWKTNTGSAMLEQIAM

>PKA_nonphosphorylationsite
GSAMLEQIAMSDRYKLWVDTC

>PKA_nonphosphorylationsite
MSDRYKLWVDTCSEIFGGLDI

>PKA_nonphosphorylationsite
GRDHIIEVVGSSMPLIGDHQD

>PKA_nonphosphorylationsite
LIVELVVNKMTQALPRQRDAS

>PKA_nonphosphorylationsite
TQALPRQRDASPGRGSHSQTP

>PKA_nonphosphorylationsite
ASPGRGSHSQTPSPGALPLGR

>PKA_nonphosphorylationsite
SPGALPLGRQTSQQPAGPPAQ

>PKA_nonphosphorylationsite
RPPPQGQQHLSGLGPPAGSPL

>PKA_nonphosphorylationsite
AGSPLPQRLPSPTAAPQQSAS

>PKA_nonphosphorylationsite
SPTAAPQQSASQATPMTQGQG

>PKA_nonphosphorylationsite
TPMTQGQGRQSRPVAGGPGAP

>PKA_nonphosphorylationsite
GAPPAARPPASPSPQRQAGPP

>PKA_nonphosphorylationsite
PQRQAGPPQATRQASISGPAP

>PKA_nonphosphorylationsite
SISGPAPPKVSGASPGGQQRQ

>PKA_nonphosphorylationsite
PGPAGPIRQASQAGPGPRTGP

>PKA_nonphosphorylationsite
AGPGPRTGPPTTQQPRPSGPG

>PKA_nonphosphorylationsite
PSGPGPAGRPTKPQLAQKPSQ

>PKA_nonphosphorylationsite
PTKPQLAQKPSQDVPPPIIAA

>PKA_nonphosphorylationsite
GGPPHPQLNKSQSLTNAFNLP

>PKA_nonphosphorylationsite
NLPEPAPPRPSLSQDEVKAET

>PKA_nonphosphorylationsite
SLSQDEVKAETIRSLRKSFAS

>PKA_nonphosphorylationsite
EFEVMEDHAGTYGLGDRKDQG

>PKA_nonphosphorylationsite
LGDRKDQGGYTMHQDQEGDTD

>PKA_nonphosphorylationsite
YTMHQDQEGDTDAGLKESPLQ

>PKA_nonphosphorylationsite
DAGLKESPLQTPTEDGSEEPG

>PKA_nonphosphorylationsite
PTEDGSEEPGSETSDAKSTPT

>PKA_nonphosphorylationsite
SETSDAKSTPTAEDVTAPLVD

>PKA_nonphosphorylationsite
PGKQAAAQPHTEIPEGTTAEE

>PKA_nonphosphorylationsite
TTAEEAGIGDTPSLEDEAAGH

>PKA_nonphosphorylationsite
SLEDEAAGHVTQEPESGKVVQ

>PKA_nonphosphorylationsite
FLREPGPPGLSHQLMSGMPGA

>PKA_nonphosphorylationsite
PLLPEGPREATRQPSGTGPED

>PKA_nonphosphorylationsite
RQPSGTGPEDTEGGRHAPELL

>PKA_nonphosphorylationsite
KGAGGKERPGSKEEVDEDRDV

>PKA_nonphosphorylationsite
EVDEDRDVDESSPQDSPPSKA

>PKA_nonphosphorylationsite
SPQDSPPSKASPAQDGRPPQT

>PKA_nonphosphorylationsite
SPAQDGRPPQTAAREATSIPG

>PKA_nonphosphorylationsite
GAIPLPVDFLSKVSTEIPASE

>PKA_nonphosphorylationsite
LSKVSTEIPASEPDGPSVGRA

>PKA_nonphosphorylationsite
AKGQDAPLEFTFHVEITPNVQ

>PKA_nonphosphorylationsite
TPNVQKEQAHSEEHLGRAAFP

>PKA_nonphosphorylationsite
PGEGPEARGPSLGEDTKEADL

>PKA_nonphosphorylationsite
DTKEADLPEPSEKQPAAAPRG

>PKA_nonphosphorylationsite
PAAAPRGKPVSRVPQLKARMV

>PKA_nonphosphorylationsite
RVPQLKARMVSKSKDGTGSDD

>PKA_nonphosphorylationsite
GTGSDDKKAKTSTRSSAKTLK

>PKA_nonphosphorylationsite
AKTLKNRPCLSPKLPTPGSSD

>PKA_nonphosphorylationsite
LSPKLPTPGSSDPLIQPSSPA

>PKA_nonphosphorylationsite
SSPAVCPEPPSSPKHVSSVTS

>PKA_nonphosphorylationsite
PSSPKHVSSVTSRTGSSGAKE

>PKA_nonphosphorylationsite
EMKLKGADGKTKIATPRGAAP

>PKA_nonphosphorylationsite
VQIINKKLDLSNVQSKCGSKD

>PKA_nonphosphorylationsite
DNIKHVPGGGSVQIVYKPVDL

>PKA_nonphosphorylationsite
VYKPVDLSKVTSKCGSLGNIH

>PKA_nonphosphorylationsite
KPGGGQVEVKSEKLDFKDRVQ

>PKA_nonphosphorylationsite
EKLDFKDRVQSKIGSLDNITH

>PKA_nonphosphorylationsite
QSKIGSLDNITHVPGGGNKKI

>PKA_nonphosphorylationsite
VPGGGNKKIETHKLTFRENAK

>PKA_nonphosphorylationsite
LTFRENAKAKTDHGAEIVYKS

>PKA_nonphosphorylationsite
TDHGAEIVYKSPVVSGDTSPR

>PKA_nonphosphorylationsite
VSGDTSPRHLSNVSSTGSIDM

>PKA_nonphosphorylationsite
SSTGSIDMVDSPQLATLADEV

>PKA_nonphosphorylationsite
RICGVCGDRATGFHFNAMTCE

>PKA_nonphosphorylationsite
CEGCKGFFRRSMKRKALFTCP

>PKA_nonphosphorylationsite
TCPFNGDCRITKDNRRHCQAC

>PKA_nonphosphorylationsite
DIGMMKEFILTDEEVQRKREM

>PKA_nonphosphorylationsite
KRKEEEALKDSLRPKLSEEQQ

>PKA_nonphosphorylationsite
SMLPHLADLVSYSIQKVIGFA

>PKA_nonphosphorylationsite
AKMIPGFRDLTSEDQIVLLKS

>PKA_nonphosphorylationsite
TSEDQIVLLKSSAIEVIMLRS

>PKA_nonphosphorylationsite
SSAIEVIMLRSNESFTMDDMS

>PKA_nonphosphorylationsite
SNESFTMDDMSWTCGNQDYKY

>PKA_nonphosphorylationsite
CGNQDYKYRVSDVTKAGHSLE

>PKA_nonphosphorylationsite
HVLLMAICIVSPDRPGVQDAA

>PKA_nonphosphorylationsite
ALIEAIQDRLSNTLQTYIRCR

>PKA_nonphosphorylationsite
YIRCRHPPPGSHLLYAKMIQK

>PKA_nonphosphorylationsite
KMIQKLADLRSLNEEHSKQYR

>PKA_nonphosphorylationsite
EEHSKQYRCLSFQPECSMKLT

>PKA_nonphosphorylationsite
SFQPECSMKLTPLVLEVFGNE

>PKA_nonphosphorylationsite
LAKTLELNQHSRFIIGSVSED

>PKA_nonphosphorylationsite
FIIGSVSEDNSEDEISNLVKL

>PKA_nonphosphorylationsite
VKLDLEEKEGSLSPASVSSDT

>PKA_nonphosphorylationsite
SLSPASVSSDTLSDLGISALQ

>PKA_nonphosphorylationsite
KQGRDRKKIDSQRDFTVASPA

>PKA_nonphosphorylationsite
FTVASPAEFVTRFGGNKVIEK

>PKA_nonphosphorylationsite
NGIAAVKCMRSIRRWSYEMFR

>PKA_nonphosphorylationsite
ERAIRFVVMVTPEDLKANAEY

>PKA_nonphosphorylationsite
QAVWAGWGHASENPKLPELLL

>PKA_nonphosphorylationsite
KNGIAFMGPPSQAMWALGDKI

>PKA_nonphosphorylationsite
AMWALGDKIASSIVAQTAGIP

>PKA_nonphosphorylationsite
SIVAQTAGIPTLPWSGSGLRV

>PKA_nonphosphorylationsite
LRVDWQENDFSKRILNVPQDL

>PKA_nonphosphorylationsite
EVGYPVMIKASEGGGGKGIRK

>PKA_nonphosphorylationsite
FRQVQAEVPGSPIFVMRLAKQ

>PKA_nonphosphorylationsite
PIFVMRLAKQSRHLEVQILAD

>PKA_nonphosphorylationsite
ILADQYGNAISLFGRDCSVQR

>PKA_nonphosphorylationsite
IIEEAPAAIATPAVFEHMEQC

>PKA_nonphosphorylationsite
VKLAKMVGYVSAGTVEYLYSQ

>PKA_nonphosphorylationsite
VSAGTVEYLYSQDGSFYFLEL

>PKA_nonphosphorylationsite
NPRLQVEHPCTEMVADVNLPA

>PKA_nonphosphorylationsite
IKDIRMMYGVSPWGDAPIDFE

>PKA_nonphosphorylationsite
WGDAPIDFENSAHVPCPRGHV

>PKA_nonphosphorylationsite
PRGHVIAARITSENPDEGFKP

>PKA_nonphosphorylationsite
SENPDEGFKPSSGTVQELNFR

>PKA_nonphosphorylationsite
SGTVQELNFRSNKNVWGYFSV

>PKA_nonphosphorylationsite
RSNKNVWGYFSVAAAGGLHEF

>PKA_nonphosphorylationsite
AAGGLHEFADSQFGHCFSWGE

>PKA_nonphosphorylationsite
SWGENREEAISNMVVALKELS

>PKA_nonphosphorylationsite
SNMVVALKELSIRGDFRTTVE

>PKA_nonphosphorylationsite
TVEYLIKLLETESFQLNRIDT

>PKA_nonphosphorylationsite
TESFQLNRIDTGWLDRLIAEK

>PKA_nonphosphorylationsite
AEKVQAERPDTMLGVVCGALH

>PKA_nonphosphorylationsite
LHVADVNLRNSISNFLHSLER

>PKA_nonphosphorylationsite
LERGQVLPAHTLLNTVDVELI

>PKA_nonphosphorylationsite
YEGIKYVLKVTRQSPNSYVVI

>PKA_nonphosphorylationsite
PNSYVVIMNGSCVEVDVHRLS

>PKA_nonphosphorylationsite
SCVEVDVHRLSDGGLLLSYDG

>PKA_nonphosphorylationsite
DGGLLLSYDGSSYTTYMKEEV

>PKA_nonphosphorylationsite
MKEEVDRYRITIGNKTCVFEK

>PKA_nonphosphorylationsite
TCVFEKENDPSVMRSPSAGKL

>PKA_nonphosphorylationsite
AEIEVMKMVMTLTAVESGCIH

>PKA_nonphosphorylationsite
VIAKMQLDNPSKVQQAELHTG

>PKA_nonphosphorylationsite
PSKVQQAELHTGSLPQIQSTA

>PKA_nonphosphorylationsite
HTGSLPQIQSTALRGEKLHRV

>PKA_nonphosphorylationsite
NGYCLPDPFFSSKVKDWVERL

>PKA_nonphosphorylationsite
VKDWVERLMKTLRDPSLPLLE

>PKA_nonphosphorylationsite
LPLLELQDIMTSVSGRIPLNV

>PKA_nonphosphorylationsite
SGRIPLNVEKSIKKEMAQYAS

>PKA_nonphosphorylationsite
SIKKEMAQYASNITSVLCQFP

>PKA_nonphosphorylationsite
NITSVLCQFPSQQIANILDSH

>PKA_nonphosphorylationsite
PSQQIANILDSHAATLNRKSE

>PKA_nonphosphorylationsite
DSHAATLNRKSEREVFFMNTQ

>PKA_nonphosphorylationsite
KSEREVFFMNTQSIVQLVQRY

>PKA_nonphosphorylationsite
SIVQLVQRYRSGIRGHMKAVV

>PKA_nonphosphorylationsite
DLLRQYLRVETQFQNGHYDKC

>PKA_nonphosphorylationsite
CVFALREENKSDMNTVLNYIF

>PKA_nonphosphorylationsite
DMNTVLNYIFSHAQVTKKNLL

>PKA_nonphosphorylationsite
AQVTKKNLLVTMLIDQLCGRD

>PKA_nonphosphorylationsite
LIDQLCGRDPTLTDELLNILT

>PKA_nonphosphorylationsite
TLTDELLNILTELTQLSKTTN

>PKA_nonphosphorylationsite
LTELTQLSKTTNAKVALRARQ

>PKA_nonphosphorylationsite
ALRARQVLIASHLPSYDVRHN

>PKA_nonphosphorylationsite
SYDVRHNQVESIFLSAIDMYG

>PKA_nonphosphorylationsite
CIENLQKLILSETSIFDVLPN

>PKA_nonphosphorylationsite
FDVLPNFFYHSNQVVRMAALE

>PKA_nonphosphorylationsite
FDEVMGCFCDSPPQSPTFPES

>PKA_nonphosphorylationsite
SPPQSPTFPESGHTSLYDEDK

>PKA_nonphosphorylationsite
PIHILNVAIKTDGDIEDDRLA

>PKA_nonphosphorylationsite
DRLAAMFREFTQQNKATLVEH

>PKA_nonphosphorylationsite
TLVEHGIRRLTFLVAQKDFRK

>PKA_nonphosphorylationsite
RFHREFPKFFTFRARDKFEED

>PKA_nonphosphorylationsite
ELNRMRNFDLTAIPCANHKMH

>PKA_nonphosphorylationsite
YLGAAKVEVGTEVTDYRFFVR

>PKA_nonphosphorylationsite
RFFVRAIIRHSDLVTKEASFE

>PKA_nonphosphorylationsite
MDELEVAFNNTNVRTDCNHIF

>PKA_nonphosphorylationsite
CNHIFLNFVPTVIMDPSKIEE

>PKA_nonphosphorylationsite
VIMDPSKIEESVRSMVMRYGS

>PKA_nonphosphorylationsite
SVRSMVMRYGSRLWKLRVLQA

>PKA_nonphosphorylationsite
QAELKINIRLTTTGKAIPIRL

>PKA_nonphosphorylationsite
GKAIPIRLFLTNESGYYLDIS

>PKA_nonphosphorylationsite
TNESGYYLDISLYKEVTDSRT

>PKA_nonphosphorylationsite
SLYKEVTDSRTAQIMFQAYGD

>PKA_nonphosphorylationsite
QGPLHGMLINTPYVTKDLLQS

>PKA_nonphosphorylationsite
TPYVTKDLLQSKRFQAQSLGT

>PKA_nonphosphorylationsite
SKRFQAQSLGTTYIYDIPEMF

>PKA_nonphosphorylationsite
IYDIPEMFRQSLIKLWESMST

>PKA_nonphosphorylationsite
QSLIKLWESMSTQAFLPSPPL

>PKA_nonphosphorylationsite
QAFLPSPPLPSDILTYTELVL

>PKA_nonphosphorylationsite
NEIGMVAWKMSLKSPEYPDGR

>PKA_nonphosphorylationsite
RDVIVIGNDITYRIGSFGPQE

>PKA_nonphosphorylationsite
PQEDLLFLRASELARAEGIPR

>PKA_nonphosphorylationsite
GIPRIYVAANSGARIGLAEEI

>PKA_nonphosphorylationsite
RHMFHVAWVDSEDPYKGYKYL

>PKA_nonphosphorylationsite
PYKGYKYLYLTPQDYKRVSAL

>PKA_nonphosphorylationsite
QDYKRVSALNSVHCEHVEDEG

>PKA_nonphosphorylationsite
HCEHVEDEGESRYKITDIIGK

>PKA_nonphosphorylationsite
EGLGAENLRGSGMIAGESSLA

>PKA_nonphosphorylationsite
ESSLAYDEIITISLVTCRAIG

>PKA_nonphosphorylationsite
GAYLVRLGQRTIQVENSHLIL

>PKA_nonphosphorylationsite
IQVENSHLILTGAGALNKVLG

>PKA_nonphosphorylationsite
LNKVLGREVYTSNNQLGGIQI

>PKA_nonphosphorylationsite
GIQIMHNNGVTHCTVCDDFEG

>PKA_nonphosphorylationsite
TVCDDFEGVFTVLHWLSYMPK

>PKA_nonphosphorylationsite
WLSYMPKNVHSSVPLLNSKDP

>PKA_nonphosphorylationsite
PIDRIIEFVPTKAPYDPRWML

>PKA_nonphosphorylationsite
RWMLAGRPHPTQKGQWLSGFF

>PKA_nonphosphorylationsite
QWLSGFFDYGSFSEIMQPWAQ

>PKA_nonphosphorylationsite
FSEIMQPWAQTVVVGRARLGG

>PKA_nonphosphorylationsite
GIPVGVVAVETRTVELSVPAD

>PKA_nonphosphorylationsite
SVPADPANLDSEAKIIQQAGQ

>PKA_nonphosphorylationsite
QQAGQVWFPDSAFKTYQAIKD

>PKA_nonphosphorylationsite
LMVFANWRGFSGGMKDMYDQV

>PKA_nonphosphorylationsite
AYIVDGLRECSQPVMVYIPPQ

>PKA_nonphosphorylationsite
IPPQAELRGGSWVVIDPTINP

>PKA_nonphosphorylationsite
RHMEMYADRESRGSVLEPEGT

>PKA_nonphosphorylationsite
SRGSVLEPEGTVEIKFRKKDL

>PKA_nonphosphorylationsite
IKFRKKDLVKTMRRVDPVYIR

>PKA_nonphosphorylationsite
VYIRLAERLGTPELSPTERKE

>PKA_nonphosphorylationsite
LSPTERKELESKLKEREEFLI

>PKA_nonphosphorylationsite
VAVQFADLHDTPGRMQEKGVI

>PKA_nonphosphorylationsite
GVINDILDWKTSRTFFYWRLR

>PKA_nonphosphorylationsite
LEDLVKKKIHSANPELTDGQI

>PKA_nonphosphorylationsite
LRRWFVEVEGTVKAYVWDNNK

>PKA_nonphosphorylationsite
DLVEWLEKQLTEEDGVRSVIE

>PKA_nonphosphorylationsite
SVIEENIKYISRDYVLKQIRS

>PKA_nonphosphorylationsite
SRDYVLKQIRSLVQANPEVAM

>PKA_nonphosphorylationsite
VQANPEVAMDSIVHMTQHISP

>PKA_nonphosphorylationsite
DSIVHMTQHISPTQRAEVVRI

>PKA_nonphosphorylationsite
RRAYIAYELNSVQHRQLKDNT

>PKA_nonphosphorylationsite
SVQHRQLKDNTCVVEFQFMLP

>PKA_nonphosphorylationsite
CVVEFQFMLPTSHPNRGNIPT

>PKA_nonphosphorylationsite
FASNLNHYGMTHVASVSDVLL

>PKA_nonphosphorylationsite
VSDVLLDNAFTPPCQRMGGMV

>PKA_nonphosphorylationsite
PPCQRMGGMVSFRTFEDFVRI

>PKA_nonphosphorylationsite
EGEDEVQFLRTDDEVVLQCSA

>PKA_nonphosphorylationsite
RTDDEVVLQCSATVLKEQLKL

>PKA_nonphosphorylationsite
FGNRLCFLEPTSNAQNVPPDL

>PKA_nonphosphorylationsite
VPPDLAICCFTLEQSLSVRAL

>PKA_nonphosphorylationsite
VRALQEMLANTVEAGVESSQG

>PKA_nonphosphorylationsite
VESSQGGGHRTLLYGHAILLR

>PKA_nonphosphorylationsite
GHAILLRHAHSRMYLSCLTTS

>PKA_nonphosphorylationsite
HSRMYLSCLTTSRSMTDKLAF

>PKA_nonphosphorylationsite
AFDVGLQEDATGEACWWTMHP

>PKA_nonphosphorylationsite
EACWWTMHPASKQRSEGEKVR

>PKA_nonphosphorylationsite
VRVGDDLILVSVSSERYLHLS

>PKA_nonphosphorylationsite
SVSSERYLHLSTASGELQVDA

>PKA_nonphosphorylationsite
TASGELQVDASFMQTLWNMNP

>PKA_nonphosphorylationsite
QTLWNMNPICSCCEEGYVTGG

>PKA_nonphosphorylationsite
LFHGHMDECLTISAADSDDQR

>PKA_nonphosphorylationsite
LVYYEGGAVCTHARSLWRLEP

>PKA_nonphosphorylationsite
SLWRLEPLRISWSGSHLRWGQ

>PKA_nonphosphorylationsite
WGQPLRIRHVTTGRYLALTED

>PKA_nonphosphorylationsite
LVVVDACKAHTKATSFCFRVS

>PKA_nonphosphorylationsite
TKATSFCFRVSKEKLDTAPKR

>PKA_nonphosphorylationsite
MGPPEIKYGESLCFVQHVASG

>PKA_nonphosphorylationsite
ESLCFVQHVASGLWLTYAAPD

>PKA_nonphosphorylationsite
EGHMDDALFLTRCQQEESQAA

>PKA_nonphosphorylationsite
EESQAARMIHSTAGLYNQFIK

>PKA_nonphosphorylationsite
LYNQFIKGLDSFSGKPRGSGP

>PKA_nonphosphorylationsite
PALPIEAVILSLQDLIGYFEP

>PKA_nonphosphorylationsite
QDLIGYFEPPSEELQHEEKQS

>PKA_nonphosphorylationsite
SEELQHEEKQSKLRSLRNRQS

>PKA_nonphosphorylationsite
SKLRSLRNRQSLFQEEGMLSL

>PKA_nonphosphorylationsite
QSLFQEEGMLSLVLNCIDRLN

>PKA_nonphosphorylationsite
LNCIDRLNVYTTAAHFAEYAG

>PKA_nonphosphorylationsite
AEYAGEEAAESWKEIVNLLYE

>PKA_nonphosphorylationsite
IVNLLYELLASLIRGNRANCA

>PKA_nonphosphorylationsite
RGNRANCALFSTNLDWVVSKL

>PKA_nonphosphorylationsite
VVSKLDRLEASSGILEVLYCV

>PKA_nonphosphorylationsite
LEVLYCVLIESPEVLNIIQEN

>PKA_nonphosphorylationsite
LNIIQENHIKSIISLLDKHGR

>PKA_nonphosphorylationsite
RNHKVLDVLCSLCVCNGVAVR

>PKA_nonphosphorylationsite
LCVCNGVAVRSNQDLITENLL

>PKA_nonphosphorylationsite
LLPGRELLLQTNLINYVTSIR

>PKA_nonphosphorylationsite
PNIFVGRAEGSTQYGKWYFEV

>PKA_nonphosphorylationsite
VMVDEVVPFLTAQATHLRVGW

>PKA_nonphosphorylationsite
ATHLRVGWALTEGYSPYPGGG

>PKA_nonphosphorylationsite
GGNGVGDDLYSYGFDGLHLWT

>PKA_nonphosphorylationsite
SYGFDGLHLWTGHVARPVTSP

>PKA_nonphosphorylationsite
WTGHVARPVTSPGQHLLAPED

>PKA_nonphosphorylationsite
QHLLAPEDVVSCCLDLSVPSI

>PKA_nonphosphorylationsite
VSCCLDLSVPSISFRINGCPV

>PKA_nonphosphorylationsite
NLDGLFFPVVSFSAGVKVRFL

>PKA_nonphosphorylationsite
GPRGPHLVGPSRCLSHTDFVP

>PKA_nonphosphorylationsite
HTDFVPCPVDTVQIVLPPHLE

>PKA_nonphosphorylationsite
AENIHELWALTRIEQGWTYGP

>PKA_nonphosphorylationsite
RLHPCLVNFHSLPEPERNYNL

>PKA_nonphosphorylationsite
EPERNYNLQMSGETLKTLLAL

>PKA_nonphosphorylationsite
DEKAEDNLKKTKLPKTYMMSN

>PKA_nonphosphorylationsite
KTKLPKTYMMSNGYKPAPLDL

>PKA_nonphosphorylationsite
NGYKPAPLDLSHVRLTPAQTT

>PKA_nonphosphorylationsite
LSHVRLTPAQTTLVDRLAENG

>PKA_nonphosphorylationsite
WARDRVAQGWSYSAVQDIPAR

>PKA_nonphosphorylationsite
LVPYRLLDEATKRSNRDSLCQ

>PKA_nonphosphorylationsite
NRDSLCQAVRTLLGYGYNIEP

>PKA_nonphosphorylationsite
YNIEPPDQEPSQVENQSRWDR

>PKA_nonphosphorylationsite
DRVRIFRAEKSYTVQSGRWYF

>PKA_nonphosphorylationsite
GRWYFEFEAVTTGEMRVGWAR

>PKA_nonphosphorylationsite
GHRGQRWHLGSEPFGRPWQSG

>PKA_nonphosphorylationsite
GSEPFGRPWQSGDVVGCMIDL

>PKA_nonphosphorylationsite
GDVVGCMIDLTENTIIFTLNG

>PKA_nonphosphorylationsite
IFTLNGEVLMSDSGSETAFRE

>PKA_nonphosphorylationsite
EIGDGFLPVCSLGPGQVGHLN

>PKA_nonphosphorylationsite
VGHLNLGQDVSSLRFFAICGL

>PKA_nonphosphorylationsite
PFAINMQRPVTTWFSKSLPQF

>PKA_nonphosphorylationsite
PHYEVARMDGTVDTPPCLRLA

>PKA_nonphosphorylationsite
TPPCLRLAHRTWGSQNSLVEM

>PKA_nonphosphorylationsite
SLVEMLFLRLSLPVQFHQHFR

>PKA_nonphosphorylationsite
PVQFHQHFRCTAGATPLAPPG

>PKA_nonphosphorylationsite
PDPDYENLRRSAGGWGEAEGG

>PKA_nonphosphorylationsite
WGEAEGGKEGTAKEGTPGGTP

>PKA_nonphosphorylationsite
GTAKEGTPGGTPQPGVEAQPV

>PKA_nonphosphorylationsite
PVRAENEKDATTEKNKKRGFL

>PKA_nonphosphorylationsite
LFKAKKAAMMTQPPATPALPR

>PKA_nonphosphorylationsite
NRDDPEIILNTTTYYYSVRVF

>PKA_nonphosphorylationsite
SVRVFAGQEPSCVWVGWVTPD

>PKA_nonphosphorylationsite
YHQHDMNFDLSKVRAVTVTMG

>PKA_nonphosphorylationsite
TMGDEQGNVHSSLKCSNCYMV

>PKA_nonphosphorylationsite
CYMVWGGDFVSPGQQGRISHT

>PKA_nonphosphorylationsite
SPGQQGRISHTDLVIGCLVDL

>PKA_nonphosphorylationsite
LVIGCLVDLATGLMTFTANGK

>PKA_nonphosphorylationsite
LMTFTANGKESNTFFQVEPNT

>PKA_nonphosphorylationsite
SNTFFQVEPNTKLFPAVFVLP

>PKA_nonphosphorylationsite
KLFPAVFVLPTHQNVIQFELG

>PKA_nonphosphorylationsite
LGKQKNIMPLSAAMFLSERKN

>PKA_nonphosphorylationsite
RLEVQMLMPVSWSRMPNHFLQ

>PKA_nonphosphorylationsite
RMPNHFLQVETRRAGERLGWA

>PKA_nonphosphorylationsite
GWAVQCQDPLTMMALHIPEEN

>PKA_nonphosphorylationsite
ENRCMDILELSERLDLQRFHS

>PKA_nonphosphorylationsite
SERLDLQRFHSHTLRLYRAVC

>PKA_nonphosphorylationsite
GNNRVAHALCSHVDQAQLLHA

>PKA_nonphosphorylationsite
LRAGYYDLLISIHLESACRSR

>PKA_nonphosphorylationsite
ISIHLESACRSRRSMLSEYIV

>PKA_nonphosphorylationsite
SMLSEYIVPLTPETRAITLFP

>PKA_nonphosphorylationsite
RRHGLPGVGVTTSLRPPHHFS

>PKA_nonphosphorylationsite
TTSLRPPHHFSPPCFVAALPA

>PKA_nonphosphorylationsite
AGVAEAPARLSPAIPLEALRD

>PKA_nonphosphorylationsite
GQHARDPVGGSVEFQFVPVLK

>PKA_nonphosphorylationsite
FQFVPVLKLVSTLLVMGIFGD

>PKA_nonphosphorylationsite
ILKMIEPEVFTEEEEEEEEEE

>PKA_nonphosphorylationsite
EGLLQMKLPESVKLQMCNLLE

>PKA_nonphosphorylationsite
CDQELQHRVESLAAFAERYVD

>PKA_nonphosphorylationsite
YVDKLQANQRSRYALLMRAFT

>PKA_nonphosphorylationsite
SRYALLMRAFTMSAAETARRT

>PKA_nonphosphorylationsite
TMSAAETARRTREFRSPPQEQ

>PKA_nonphosphorylationsite
EGEEEEPEEETSLSSRLRSLL

>PKA_nonphosphorylationsite
LSSRLRSLLETVRLVKKKEEK

>PKA_nonphosphorylationsite
ELPAEEKKPQSLQELVSHMVV

>PKA_nonphosphorylationsite
VRWAQEDYVQSPELVRAMFSL

>PKA_nonphosphorylationsite
QSPELVRAMFSLLHRQYDGLG

>PKA_nonphosphorylationsite
ELLRALPRAYTISPSSVEDTM

>PKA_nonphosphorylationsite
YTISPSSVEDTMSLLECLGQI

>PKA_nonphosphorylationsite
SLLECLGQIRSLLIVQMGPQE

>PKA_nonphosphorylationsite
GPQEENLMIQSIGNIMNNKVF

>PKA_nonphosphorylationsite
NLMRALGMHETVMEVMVNVLG

>PKA_nonphosphorylationsite
VMVNVLGGGETKEIRFPKMVT

>PKA_nonphosphorylationsite
TKEIRFPKMVTSCCRFLCYFC

>PKA_nonphosphorylationsite
CRFLCYFCRISRQNQRSMFDH

>PKA_nonphosphorylationsite
QNQRSMFDHLSYLLENSGIGL

>PKA_nonphosphorylationsite
NSGIGLGMQGSTPLDVAAASV

>PKA_nonphosphorylationsite
GSTPLDVAAASVIDNNELALA

>PKA_nonphosphorylationsite
LQEQDLEKVVSYLAGCGLQSC

>PKA_nonphosphorylationsite
VSYLAGCGLQSCPMLLAKGYP

>PKA_nonphosphorylationsite
LRFAVFVNGESVEENANVVVR

>PKA_nonphosphorylationsite
FGPALRGEGGSGLLAAIEEAI

>PKA_nonphosphorylationsite
LAAIEEAIRISEDPARDGPGV

>PKA_nonphosphorylationsite
NRVHLGHAIMSFYAALIDLLG

>PKA_nonphosphorylationsite
EALRIRAILRSLVPLDDLVGI

>PKA_nonphosphorylationsite
VPLDDLVGIISLPLQIPTLGK

>PKA_nonphosphorylationsite
KDGALVQPKMSASFVPDHKAS

>PKA_nonphosphorylationsite
SASFVPDHKASMVLFLDRVYG

>PKA_nonphosphorylationsite
GFLPDMRAAASLDTATFSTTE

>PKA_nonphosphorylationsite
ASLDTATFSTTEMALALNRYL

>PKA_nonphosphorylationsite
YLCLAVLPLITKCAPLFAGTE

>PKA_nonphosphorylationsite
ITKCAPLFAGTEHRAIMVDSM

>PKA_nonphosphorylationsite
GTEHRAIMVDSMLHTVYRLSR

>PKA_nonphosphorylationsite
DSMLHTVYRLSRGRSLTKAQR

>PKA_nonphosphorylationsite
LMALCRYIRPSMLQHLLRRLV

>PKA_nonphosphorylationsite
EFAKMPLKLLTNHYERCWKYY

>PKA_nonphosphorylationsite
ERCWKYYCLPTGWANFGVTSE

>PKA_nonphosphorylationsite
PTGWANFGVTSEEELHLTRKL

>PKA_nonphosphorylationsite
TRKLFWGIFDSLAHKKYDQEL

>PKA_nonphosphorylationsite
GALPPDYVDASYSSKAEKKAT

>PKA_nonphosphorylationsite
SYSSKAEKKATVDAEGNFDPR

>PKA_nonphosphorylationsite
EGNFDPRPVETLNVIIPEKLD
