# Supplementary material for: A Grammar Inference Approach for Predicting Kinase Specific Phosphorylation Sites
Source: PLoS One. 2015 Apr 17;10(4):e0122294. doi: 10.1371/journal.pone.0122294 (PMC4401752; doi:10.1371/journal.pone.0122294)
Supplement: S6 Dataset — (TXT) [file pone.0122294.s015.txt]

>P26932_PKC_group
ASQQGMTAYGTRRHLYDPKLG

>P27824_PKC_group
KAEEDEILNRSPRNRKPRREX

>P28667_PKC_group
FKKPFKLSGLSFKRNRKEGGG

>P30411_PKC_group
MENSMGTLRTSISVERQIHKL

>P31946_PKC_zeta
KMKGDYFRYLSEVASGDNKQT

>P31946_PKC_delta
YKNVVGARRSSWRVISSIEQK

>P35568_PKC_delta
VGLTRRSRTESITATSPASMV

>P35568_PKC_delta
SGGRLPGHRHSAFVPTRSYPE

>P35568_PKC_zeta
PASMVGGKPGSFRVRASSDGE

>P35568_PKC_theta
DPQGCRRRHSSETFSSTPSAT

>P38936_PKC_alpha
DSQGRKRRQTSMTDFYHSKRR

>P40189_PKC_delta
GTEGQVERFETVGMEAATDEG

>P40763_PKC_delta
TCSNTIDLPMSPRTLDSLMQF

>P41035_PKC_group
GDEMIFDPTMSKKKKKKKKPF

>P46940_PKC_epsilon
KTPDKMKKSKSVKEDSNLTLQ

>P48452_PKC_group
RAIGKMARVFSVLREESESVL

>P49768_PKC_alpha
FSEEWEAQRDSHLGPHRSTPE

>P49802_PKC_alpha
EHIYKLMKSDSYPRFIRSSAY

>P55040_PKC_zeta
RRLAYQKRKESMPRKARRFWG

>P55211_PKC_zeta
GGFGDVGALESLRGNADLAYI

>P78314_PKC_alpha
PAFSDMPRAHSFTSKGPGPLL

>Q04206_PKC_zeta
KRKRTYETFKSIMKKSPFSGP

>Q05209_PKC_group
ARDFMRLRRLSTKYRTEKIYP

>Q05209_PKC_group
QIDKKLERNLSFEIKKVPLQE

>Q05586_PKC_group
TLASSFKRRRSSKDTSTGGGR

>Q09472_PKC_alpha
KQLSELLRSGSSPNLNMGVGG

>Q15121_PKC_group
ELDTKLTRIPSAKKYKDIIRQ

>Q28115_PKC_group
XXXMERRRVTSATRRSYVSSS

>Q28115_PKC_group
GRRLGPGTRLSLARMPPPLPA

>Q62048_PKC_group
KKYKDIIRQPSEEEIIKLAPP

>Q63270_PKC_group
LTPRDFNSYGSRRGNDAIMAR

>Q63270_PKC_group
IQVHFNRRADSLQKNQDLEFE

>Q92793_PKC_group
CPVCLPLKNASDKRNQQTILG

>P25098_PKC_alpha
KSKATPAARASKKILLPEPSI

>P06127_PKC_alpha
NQNMSFHRNHTATVRSHAENP

>P30679_PKC_group
GPEGSKKGARSRRLFSHYTCA

>P10721_PKC_alpha
FGLARDIKNDSNYVVKGNARL

>P10721_PKC_alpha
ADKRRSVRIGSYIERDVTPAI

>P10721_PKC_alpha
PVVDHSVRINSVGSTASSSQP

>Q01097_PKC_group
EEAALAPRSVSLKDKGRFMDG

>P35611_PKC_alpha
XXXXXXMNGDSRAAVVTSPPP

>Q01097_PKC_group
KNRNKLRRQHSYDTFVDLQKE

>P06685_PKC_group
GRDKYEPAAVSEHGDKKSKKA

>P18031_PKC_group
TEVRSRVVGGSLRGAQAASPA

>P17844_PKC_group
SNFVSAGIQTSFRTGNPTGTY

>P32942_PKC_theta
YVFREHQRSGSYHVREESTYL

>P17252_PKC_alpha
NIDQSDFEGFSYVNPQFVHPI

>P30443_PKC_group
SSDSAQGSDVSLTACKVXXXX

>P05107_PKC_group
DNPLFKSATTTVMNPKFAESX

>P05107_PKC_group
YRRFEKEKLKSQWNNDNPLFK

>O14939_PKC_alpha
DSFLLYMCLETGAISFVQLFD

>O14939_PKC_alpha
WSKRWLVVKDSFLLYMCLETG

>Q05513_PKC_zeta
TQFTSEPVQLTPDDEDAIKRI

>O00161_PKC_alpha
AHQITDESLESTRRILGLAIE

>O00161_PKC_alpha
EMEENLTQVGSILGNLKDMAL

>O14745_PKC_alpha
PRLCTMKKGPSGYGFNLHSDK

>O96004_PKC_group
GSGPKKERRRTESINSAFAEL

>O96004_PKC_group
LGGRLGRRKGSGPKKERRRTE

>P21730_PKC_alpha
VLTEESVVRESKSFTRSTVDT

>P21730_PKC_alpha
GQGFQGRLRKSLPSLLRNVLT

>P23677_PKC_group
TEEEHAQRAVTKPRYMQWREG

>P05114_PKC_group
EEPKRRSARLSAKPPAKVEAK

>P05783_PKC_group
GSRISVSRSTSFRGGMGSGGL

>P07307_PKC_group
AKDFQDIQQLSSEENDHPFHQ

>P08575_PKC_group
HDSDESSDDDSDSEEPSKYIN

>P08913_PKC_group
IAKRRTRVPPSRRGPDAVAAP

>P09543_PKC_group
XXMNRGFSRKSHTFLPKIFFR

>P13726_PKC_group
AGVGQSWKENSPLNVSXXXXX

>P14136_PKC_group
TSAARRSYVSSGEMMVGGLAP

>P16070_PKC_group
ENEDERDRHLSFSGSGIDDDE

>P16070_PKC_alpha
LILAVCIAVNSRRRCGQKKKL

>P19021_PKC_group
GGLNLGNFFASRKGYSRKGFD

>P19086_PKC_group
SSEEKEAARRSRRIDRHLRSE

>P19086_PKC_group
RRIDRHLRSESQRQRREIKLL

>P29350_PKC_alpha
RSADKEKSKGSLKRKXXXXXX

>P35408_PKC_group
PRLSDFRRRRSFRRIAGAEIQ

>P35408_PKC_group
IKCLFCRIGGSRRERSGQHCS

>P35408_PKC_group
VTFPSETLNLSEKCIXXXXXX

>P35408_PKC_group
SVLLVDEAGGSGRAGPAPKGS

>P35408_PKC_group
GMGLAQEDTTSLRTLRISETS


>PKC_nonphosphorylationsite
KVIVQPDQNFTGLIAGVVSIS

>PKC_nonphosphorylationsite
YPLTDMSPILTSGDSDISSPL

>PKC_nonphosphorylationsite
SDISSPLLQNTVHIDLSALNP

>PKC_nonphosphorylationsite
QAVQHVVIGPSSLIVHFNEVI

>PKC_nonphosphorylationsite
RGHFGCVYHGTLLDNDGKKIH

>PKC_nonphosphorylationsite
DGKKIHCAVKSLNRITDIGEV

>PKC_nonphosphorylationsite
LNRITDIGEVSQFLTEGIIMK

>PKC_nonphosphorylationsite
LTEGIIMKDFSHPNVLSLLGI

>PKC_nonphosphorylationsite
VLSLLGICLRSEGSPLVVLPY

>PKC_nonphosphorylationsite
PVAIKELREATSPKANKEILD

>PKC_nonphosphorylationsite
EILDEAYVMASVDNPHVCRLL

>PKC_nonphosphorylationsite
HVCRLLGICLTSTVQLITQLM

>PKC_nonphosphorylationsite
YVREHKDNIGSQYLLNWCVQI

>PKC_nonphosphorylationsite
DLAARNVLVKTPQHVKITDFG

>PKC_nonphosphorylationsite
KVPIKWMALESILHRIYTHQS

>PKC_nonphosphorylationsite
SILHRIYTHQSDVWSYGVTVW

>PKC_nonphosphorylationsite
SYGVTVWELMTFGSKPYDGIP

>PKC_nonphosphorylationsite
GSKPYDGIPASEISSILEKGE

>PKC_nonphosphorylationsite
GERLPQPPICTIDVYMIMVKC

>PKC_nonphosphorylationsite
MVKCWMIDADSRPKFRELIIE

>PKC_nonphosphorylationsite
PKFRELIIEFSKMARDPQRYL

>PKC_nonphosphorylationsite
IQGDERMHLPSPTDSNFYRAL

>PKC_nonphosphorylationsite
EYLIPQQGFFSSPSTSRTPLL

>PKC_nonphosphorylationsite
SPSTSRTPLLSSLSATSNNST

>PKC_nonphosphorylationsite
LSSLSATSNNSTVACIDRNGL

>PKC_nonphosphorylationsite
VACIDRNGLQSCPIKEDSFLQ

>PKC_nonphosphorylationsite
IKEDSFLQRYSSDPTGALTED

>PKC_nonphosphorylationsite
SDPTGALTEDSIDDTFLPVPE

>PKC_nonphosphorylationsite
FLPVPEYINQSVPKRPAGSVQ

>PKC_nonphosphorylationsite
YHNQPLNPAPSRDPHYQDPHS

>PKC_nonphosphorylationsite
SRDPHYQDPHSTAVGNPEYLN

>PKC_nonphosphorylationsite
TAVGNPEYLNTVQPTCVNSTF

>PKC_nonphosphorylationsite
NTVQPTCVNSTFDSPAHWAQK

>PKC_nonphosphorylationsite
DSPAHWAQKGSHQISLDNPDY

>PKC_nonphosphorylationsite
EAKPNGIFKGSTAENAEYLRV

>PKC_nonphosphorylationsite
DSYLLMWGLLTFIMVPGCQAE

>PKC_nonphosphorylationsite
DDDPPEIPHATFKAMAYKEGT

>PKC_nonphosphorylationsite
TFKAMAYKEGTMLNCECKRGF

>PKC_nonphosphorylationsite
ECKRGFRRIKSGSLYMLCTGN

>PKC_nonphosphorylationsite
GSLYMLCTGNSSHSSWDNQCQ

>PKC_nonphosphorylationsite
HSSWDNQCQCTSSATRNTTKQ

>PKC_nonphosphorylationsite
SATRNTTKQVTPQPEEQKERK

>PKC_nonphosphorylationsite
PQPEEQKERKTTEMQSPMQPV

>PKC_nonphosphorylationsite
QSPMQPVDQASLPGHCREPPP

>PKC_nonphosphorylationsite
REPPPWENEATERIYHFVVGQ

>PKC_nonphosphorylationsite
YRALHRGPAESVCKMTHGKTR

>PKC_nonphosphorylationsite
ESVCKMTHGKTRWTQPQLICT

>PKC_nonphosphorylationsite
TRWTQPQLICTGEMETSQFPG

>PKC_nonphosphorylationsite
QFPGEEKPQASPEGRPESETS

>PKC_nonphosphorylationsite
ASPEGRPESETSCLVTTTDFQ

>PKC_nonphosphorylationsite
APAAAPPAEKTPVKKKAAKKP

>PKC_nonphosphorylationsite
KKPAGARRKASGPPVSELITK

>PKC_nonphosphorylationsite
ASGPPVSELITKAVAASKERS

>PKC_nonphosphorylationsite
AGNAARDNKKTRIIPRHLQLA

>PKC_nonphosphorylationsite
EELNKLLGKVTIAQGGVLPNI

>PKC_nonphosphorylationsite
VYLAAVLEYLTAEILELAGNA

>PKC_nonphosphorylationsite
FRTTRVTPLRTYGSAYQGAGE

>PKC_nonphosphorylationsite
YQGAGELLDFSLADAMNQEFL

>PKC_nonphosphorylationsite
ADAMNQEFLQTRTNEKVELQE

>PKC_nonphosphorylationsite
EVNRLRGKQPTRVAEMYEEEL

>PKC_nonphosphorylationsite
RELRRQVDALTGQRARVEVER

>PKC_nonphosphorylationsite
AAFRADVDAATLARIDLERRI

>PKC_nonphosphorylationsite
ARIDLERRIESLQEEIAFLKK

>PKC_nonphosphorylationsite
EQHIQVEMDISKPDLTAALRD

>PKC_nonphosphorylationsite
ALRDIRAQYESIAAKNIAEAE

>PKC_nonphosphorylationsite
NIAEAEEWYKSKVSDLTQAAN

>PKC_nonphosphorylationsite
EMLEYRHQIQSYTCEIDALKG

>PKC_nonphosphorylationsite
YTCEIDALKGTNDSLMRQMRE

>PKC_nonphosphorylationsite
FAGEAGGYQDTIARLEEEIRH

>PKC_nonphosphorylationsite
VKMALDVEIATYRKLLEGEEN

>PKC_nonphosphorylationsite
KLLEGEENRISIPMHQTFASA

>PKC_nonphosphorylationsite
ISIPMHQTFASALNFRETSPD

>PKC_nonphosphorylationsite
FRETSPDQRGSEVHTKKTVMI

>PKC_nonphosphorylationsite
VHTKKTVMIKTIETRDGEVVS

>PKC_nonphosphorylationsite
RRATRSGAQASSTPLSPTRIT

>PKC_nonphosphorylationsite
SSTPLSPTRITRLQEKEDLQE

>PKC_nonphosphorylationsite
RLAVYIDRVRSLETENAGLRL

>PKC_nonphosphorylationsite
TENAGLRLRITESEEVVSREV

>PKC_nonphosphorylationsite
ESEEVVSREVSGIKAAYEAEL

>PKC_nonphosphorylationsite
YEAELGDARKTLDSVAKERAR

>PKC_nonphosphorylationsite
KERARLQLELSKVREEFKELK

>PKC_nonphosphorylationsite
EEFKELKARNTKKEGDLIAAQ

>PKC_nonphosphorylationsite
RLKDLEALLNSKEAALSTALS

>PKC_nonphosphorylationsite
SKEAALSTALSEKRTLEGELH

>PKC_nonphosphorylationsite
EELDFQKNIYSEELRETKRRH

>PKC_nonphosphorylationsite
ELRETKRRHETRLVEIDNGKQ

>PKC_nonphosphorylationsite
IDNGKQREFESRLADALQELR

>PKC_nonphosphorylationsite
VEQYKKELEKTYSAKLDNARQ

>PKC_nonphosphorylationsite
YSAKLDNARQSAERNSNLVGA

>PKC_nonphosphorylationsite
VGAAHEELQQSRIRIDSLSAQ

>PKC_nonphosphorylationsite
IRIDSLSAQLSQLQKQLAAKE

>PKC_nonphosphorylationsite
KEAKLRDLEDSLARERDTSRR

>PKC_nonphosphorylationsite
LEGEEERLRLSPSPTSQRSRG

>PKC_nonphosphorylationsite
TKKRKLESTESRSSFSQHART

>PKC_nonphosphorylationsite
GNSLRTALINSTGEEVAMRKL

>PKC_nonphosphorylationsite
EEVAMRKLVRSVTVVEDDEDE

>PKC_nonphosphorylationsite
GDDLLHHHHGSHCSSSGDPAE

>PKC_nonphosphorylationsite
SGDPAEYNLRSRTVLCGTCGQ

>PKC_nonphosphorylationsite
GTCGQPADKASASGSGAQVGG

>PKC_nonphosphorylationsite
GSGAQVGGPISSGSSASSVTV

>PKC_nonphosphorylationsite
YRSVGGSGGGSFGDNLVTRSY

>PKC_nonphosphorylationsite
SRSSFSQHARTSGRVAVEEVD

>PKC_nonphosphorylationsite
EGKFVRLRNKSNEDQSMGNWQ

>PKC_nonphosphorylationsite
KFTLKAGQVVTIWAAGAGATH

>PKC_nonphosphorylationsite
VTIWAAGAGATHSPPTDLVWK

>PKC_nonphosphorylationsite
PTDLVWKAQNTWGCGNSLRTA

>PKC_nonphosphorylationsite
DKEDLHDMLASMGKNPTDEYL

>PKC_nonphosphorylationsite
PTDEYLEGMMSEAPGPINFTM

>PKC_nonphosphorylationsite
MSEAPGPINFTMFLTMFGEKL

>PKC_nonphosphorylationsite
LTMFGEKLNGTDPEDVIRNAF

>PKC_nonphosphorylationsite
NAFACFDEEASGFIHEDHLRE

>PKC_nonphosphorylationsite
IHEDHLRELLTTMGDRFTDEE

>PKC_nonphosphorylationsite
KKGNFNYVEFTRILKHGAKDK

>PKC_nonphosphorylationsite
FSMRIVCLVLSVVGTAWTADS

>PKC_nonphosphorylationsite
SVVGTAWTADSGEGDFLAEGG

>PKC_nonphosphorylationsite
RGPRVVERHQSACKDSDWPFC

>PKC_nonphosphorylationsite
ACKDSDWPFCSDEDWNYKCPS

>PKC_nonphosphorylationsite
SDEDWNYKCPSGCRMKGLIDE

>PKC_nonphosphorylationsite
GLIDEVNQDFTNRINKLKNSL

>PKC_nonphosphorylationsite
FTNRINKLKNSLFEYQKNNKD

>PKC_nonphosphorylationsite
LFEYQKNNKDSHSLTTNIMEI

>PKC_nonphosphorylationsite
NIMEILRGDFSSANNRDNTYN

>PKC_nonphosphorylationsite
NNRDNTYNRVSEDLRSRIEVL

>PKC_nonphosphorylationsite
LEVDIDIKIRSCRGSCSRALA

>PKC_nonphosphorylationsite
EQVIAKDLLPSRDRQHLPLIK

>PKC_nonphosphorylationsite
VPDLVPGNFKSQLQKVPPEWK

>PKC_nonphosphorylationsite
QKVPPEWKALTDMPQMRMELE

>PKC_nonphosphorylationsite
ELERPGGNEITRGGSTSYGTG

>PKC_nonphosphorylationsite
ITRGGSTSYGTGSETESPRNP

>PKC_nonphosphorylationsite
GSETESPRNPSSAGSWNSGSS

>PKC_nonphosphorylationsite
PSSAGSWNSGSSGPGSTGNRN

>PKC_nonphosphorylationsite
PGSTGNRNPGSSGTGGTATWK

>PKC_nonphosphorylationsite
TGGTATWKPGSSGPGSTGSWN

>PKC_nonphosphorylationsite
NQNPGSPRPGSTGTWNPGSSE

>PKC_nonphosphorylationsite
GSTGTWNPGSSERGSAGHWTS

>PKC_nonphosphorylationsite
SSERGSAGHWTSESSVSGSTG

>PKC_nonphosphorylationsite
WTSESSVSGSTGQWHSESGSF

>PKC_nonphosphorylationsite
STGQWHSESGSFRPDSPGSGN

>PKC_nonphosphorylationsite
NARPNNPDWGTFEEVSGNVSP

>PKC_nonphosphorylationsite
GTFEEVSGNVSPGTRREYHTE

>PKC_nonphosphorylationsite
VSPGTRREYHTEKLVTSKGDK

>PKC_nonphosphorylationsite
VTSKGDKELRTGKEKVTSGST

>PKC_nonphosphorylationsite
RTGKEKVTSGSTTTTRRSCSK

>PKC_nonphosphorylationsite
GSTTTTRRSCSKTVTKTVIGP

>PKC_nonphosphorylationsite
VIGPDGHKEVTKEVVTSEDGS

>PKC_nonphosphorylationsite
TKEVVTSEDGSDCPEAMDLGT

>PKC_nonphosphorylationsite
SDCPEAMDLGTLSGIGTLDGF

>PKC_nonphosphorylationsite
RHPDEAAFFDTASTGKTFPGF

>PKC_nonphosphorylationsite
PVRDCDDVLQTHPSGTQSGIF

>PKC_nonphosphorylationsite
SGIFNIKLPGSSKIFSVYCDQ

>PKC_nonphosphorylationsite
KIFSVYCDQETSLGGWLLIQQ

>PKC_nonphosphorylationsite
WLLIQQRMDGSLNFNRTWQDY

>PKC_nonphosphorylationsite
TWQDYKRGFGSLNDEGEGEFW

>PKC_nonphosphorylationsite
WLGNDYLHLLTQRGSVLRVEL

>PKC_nonphosphorylationsite
AYAEYHFRVGSEAEGYALQVS

>PKC_nonphosphorylationsite
SEAEGYALQVSSYEGTAGDAL

>PKC_nonphosphorylationsite
GTAGDALIEGSVEEGAEYTSH

>PKC_nonphosphorylationsite
GSVEEGAEYTSHNNMQFSTFD

>PKC_nonphosphorylationsite
NLNGIYYPGGSYDPRNNSPYE

>PKC_nonphosphorylationsite
YEIENGVVWVSFRGADYSLRA

>PKC_nonphosphorylationsite
STGKTFPGFFSPMLGEFVSET

>PKC_nonphosphorylationsite
SPMLGEFVSETESRGSESGIF

>PKC_nonphosphorylationsite
ESRGSESGIFTNTKESSSHHP

>PKC_nonphosphorylationsite
SGKDGHHAARTTHYGSLPQKA

>PKC_nonphosphorylationsite
PVVHFFKNIVTPRTPPPSQGK

>PKC_nonphosphorylationsite
SQRSKYLASASTMDHARHGFL

>PKC_nonphosphorylationsite
RHGFLPRHRDTGILDSLGRFF

>PKC_nonphosphorylationsite
TEGPNFYVPFSNKTGVVRSPF

>PKC_nonphosphorylationsite
QYYLAEPWQFSMLAAYMFLLI

>PKC_nonphosphorylationsite
IMLGFPINFLTLYVTVQHKKL

>PKC_nonphosphorylationsite
YVTVQHKKLRTPLNYILLNLA

>PKC_nonphosphorylationsite
ADLFMVFGGFTTTLYTSLHGY

>PKC_nonphosphorylationsite
SLHGYFVFGPTGCNLEGFFAT

>PKC_nonphosphorylationsite
TGCNLEGFFATLGGEIALWSL

>PKC_nonphosphorylationsite
ATLGGEIALWSLVVLAIERYV

>PKC_nonphosphorylationsite
ERYVVVCKPMSNFRFGENHAI

>PKC_nonphosphorylationsite
ENHAIMGVAFTWVMALACAAP

>PKC_nonphosphorylationsite
ACAAPPLVGWSRYIPEGMQCS

>PKC_nonphosphorylationsite
SRYIPEGMQCSCGIDYYTPHE

>PKC_nonphosphorylationsite
GIDYYTPHEETNNESFVIYMF

>PKC_nonphosphorylationsite
IFFCYGQLVFTVKEAAAQQQE

>PKC_nonphosphorylationsite
VKEAAAQQQESATTQKAEKEV

>PKC_nonphosphorylationsite
ATTQKAEKEVTRMVIIMVIAF

>PKC_nonphosphorylationsite
PYAGVAFYIFTHQGSDFGPIF

>PKC_nonphosphorylationsite
LGYCKGVEPKTECERLAGTES

>PKC_nonphosphorylationsite
TECERLAGTESPVREEPGEDF

>PKC_nonphosphorylationsite
LYWDDLKRKLSEKLDSTDFTG

>PKC_nonphosphorylationsite
LSEKLDSTDFTGTIKLLNENS

>PKC_nonphosphorylationsite
TGTIKLLNENSYVPREAGSQK

>PKC_nonphosphorylationsite
VENQFREFKLSKVWRDQHFVK

>PKC_nonphosphorylationsite
QHFVKIQVKDSAQNSVIIVDK

>PKC_nonphosphorylationsite
VENPGGYVAYSKAATVTGKLV

>PKC_nonphosphorylationsite
TGKLVHANFGTKKDFEDLYTP

>PKC_nonphosphorylationsite
GTKKDFEDLYTPVNGSIVIVR

>PKC_nonphosphorylationsite
SIVIVRAGKITFAEKVANAES

>PKC_nonphosphorylationsite
TFAEKVANAESLNAIGVLIYM

>PKC_nonphosphorylationsite
AIGVLIYMDQTKFPIVNAELS

>PKC_nonphosphorylationsite
TKFPIVNAELSFFGHAHLGTG

>PKC_nonphosphorylationsite
LSFFGHAHLGTGDPYTPGFPS

>PKC_nonphosphorylationsite
TGDPYTPGFPSFNHTQFPPSR

>PKC_nonphosphorylationsite
PSFNHTQFPPSRSSGLPNIPV

>PKC_nonphosphorylationsite
SSGLPNIPVQTISRAAAEKLF

>PKC_nonphosphorylationsite
LFGNMEGDCPSDWKTDSTCRM

>PKC_nonphosphorylationsite
WKTDSTCRMVTSESKNVKLTV

>PKC_nonphosphorylationsite
VTSESKNVKLTVSNVLKEIKI

>PKC_nonphosphorylationsite
RDAWGPGAAKSGVGTALLLKL

>PKC_nonphosphorylationsite
ALLLKLAQMFSDMVLKDGFQP

>PKC_nonphosphorylationsite
DMVLKDGFQPSRSIIFASWSA

>PKC_nonphosphorylationsite
PSRSIIFASWSAGDFGSVGAT

>PKC_nonphosphorylationsite
SAGDFGSVGATEWLEGYLSSL

>PKC_nonphosphorylationsite
ATEWLEGYLSSLHLKAFTYIN

>PKC_nonphosphorylationsite
YINLDKAVLGTSNFKVSASPL

>PKC_nonphosphorylationsite
FKVSASPLLYTLIEKTMQNVK

>PKC_nonphosphorylationsite
KTMQNVKHPVTGQFLYQDSNW

>PKC_nonphosphorylationsite
QFLYQDSNWASKVEKLTLDNA

>PKC_nonphosphorylationsite
DNAAFPFLAYSGIPAVSFCFC

>PKC_nonphosphorylationsite
PAVSFCFCEDTDYPYLGTTMD

>PKC_nonphosphorylationsite
DYPYLGTTMDTYKELIERIPE

>PKC_nonphosphorylationsite
EVAGQFVIKLTHDVELNLDYE

>PKC_nonphosphorylationsite
ELNLDYERYNSQLLSFVRDLN

>PKC_nonphosphorylationsite
YRADIKEMGLSLQWLYSARGD

>PKC_nonphosphorylationsite
YSARGDFFRATSRLTTDFGNA

>PKC_nonphosphorylationsite
LTTDFGNAEKTDRFVMKKLND

>PKC_nonphosphorylationsite
RVMRVEYHFLSPYVSPKESPF

>PKC_nonphosphorylationsite
ESPFRHVFWGSGSHTLPALLE

>PKC_nonphosphorylationsite
RKQNNGAFNETLFRNQLALAT

>PKC_nonphosphorylationsite
TLFRNQLALATWTIQGAANAL

>PKC_nonphosphorylationsite
EHIQGAWKTISNGFGFKDAVF

>PKC_nonphosphorylationsite
FGFKDAVFDGSSCISPTIVQQ

>PKC_nonphosphorylationsite
VQQFGYQRRASDDGKLTDPSK

>PKC_nonphosphorylationsite
ASDDGKLTDPSKTSNTIRVFL

>PKC_nonphosphorylationsite
IRVFLPNKQRTVVNVRNGMSL

>PKC_nonphosphorylationsite
RTVVNVRNGMSLHDCLMKALK

>PKC_nonphosphorylationsite
KGKKARLDWNTDAASLIGEEL

>PKC_nonphosphorylationsite
QVDFLDHVPLTTHNFARKTFL

>PKC_nonphosphorylationsite
KFLLNGFRCQTCGYKFHEHCS

>PKC_nonphosphorylationsite
TCGYKFHEHCSTKVPTMCVDW

>PKC_nonphosphorylationsite
TKVPTMCVDWSNIRQLLLFPN

>PKC_nonphosphorylationsite
NIRQLLLFPNSTIGDSGVPAL

>PKC_nonphosphorylationsite
IGDSGVPALPSLTMRRMRESV

>PKC_nonphosphorylationsite
PSLTMRRMRESVSRMPVSSQH

>PKC_nonphosphorylationsite
RMPVSSQHRYSTPHAFTFNTS

>PKC_nonphosphorylationsite
YSTPHAFTFNTSSPSSEGSLS

>PKC_nonphosphorylationsite
TSSPSSEGSLSQRQRSTSTPN

>PKC_nonphosphorylationsite
STSTPNVHMVSTTLPVDSRMI

>PKC_nonphosphorylationsite
DSRMIEDAIRSHSESASPSAL

>PKC_nonphosphorylationsite
HSESASPSALSSSPNNLSPTG

>PKC_nonphosphorylationsite
LSSSPNNLSPTGWSQPKTPVP

>PKC_nonphosphorylationsite
VPAQRERAPVSGTQEKNKIRP

>PKC_nonphosphorylationsite
NKIRPRGQRDSSYYWEIEASE

>PKC_nonphosphorylationsite
DSSYYWEIEASEVMLSTRIGS

>PKC_nonphosphorylationsite
SEVMLSTRIGSGSFGTVYKGK

>PKC_nonphosphorylationsite
AVKILKVVDPTPEQFQAFRNE

>PKC_nonphosphorylationsite
FRNEVAVLRKTRHVNILLFMG

>PKC_nonphosphorylationsite
VNILLFMGYMTKDNLAIVTQW

>PKC_nonphosphorylationsite
LAIVTQWCEGSSLYKHLHVQE

>PKC_nonphosphorylationsite
SLYKHLHVQETKFQMFQLIDI

>PKC_nonphosphorylationsite
YELMTGELPYSHINNRDQIIF

>PKC_nonphosphorylationsite
IIFMVGRGYASPDLSKLYKNC

>PKC_nonphosphorylationsite
EERPLFPQILSSIELLQHSLP

>PKC_nonphosphorylationsite
LQHSLPKINRSASEPSLHRAA

>PKC_nonphosphorylationsite
SEPSLHRAAHTEDINACTLTT

>PKC_nonphosphorylationsite
QQIKAAYLQETGKPLDETLKK

>PKC_nonphosphorylationsite
PLDETLKKALTGHLEEVVLAL

>PKC_nonphosphorylationsite
LEEVVLALLKTPAQFDADELR

>PKC_nonphosphorylationsite
ELRAAMKGLGTDEDTLIEILA

>PKC_nonphosphorylationsite
DEDTLIEILASRTNKEIRDIN

>PKC_nonphosphorylationsite
ELKRDLAKDITSDTSGDFRNA

>PKC_nonphosphorylationsite
TSGDFRNALLSLAKGDRSEDF

>PKC_nonphosphorylationsite
DFGVNEDLADSDARALYEAGE

>PKC_nonphosphorylationsite
LYEAGERRKGTDVNVFNTILT

>PKC_nonphosphorylationsite
TDVNVFNTILTTRSYPQLRRV

>PKC_nonphosphorylationsite
PQLRRVFQKYTKYSKHDMNKV

>PKC_nonphosphorylationsite
ELKGDIEKCLTAIVKCATSKP

>PKC_nonphosphorylationsite
KLHQAMKGVGTRHKALIRIMV

>PKC_nonphosphorylationsite
RHKALIRIMVSRSEIDMNDIK

>PKC_nonphosphorylationsite
KAFYQKMYGISLCQAILDETK

>PKC_nonphosphorylationsite
ISLCQAILDETKGDYEKILVA

>PKC_nonphosphorylationsite
VLNLLFSLRGTKPSSLSRAVK

>PKC_nonphosphorylationsite
SLSRAVKVFETFEAKIHHLET

>PKC_nonphosphorylationsite
TFEAKIHHLETRPAQRPLAGS

>PKC_nonphosphorylationsite
TRPAQRPLAGSPHLEYFVRFE

>PKC_nonphosphorylationsite
LEYFVRFEVPSGDLAALLSSV

>PKC_nonphosphorylationsite
PSGDLAALLSSVRRVSDDVRS

>PKC_nonphosphorylationsite
SVRRVSDDVRSAREDKVPWFP

>PKC_nonphosphorylationsite
DKVPWFPRKVSELDKCHHLVT

>PKC_nonphosphorylationsite
SELDKCHHLVTKFDPDLDLDH

>PKC_nonphosphorylationsite
PDLDLDHPGFSDQVYRQRRKL

>PKC_nonphosphorylationsite
HGEPIPHVEYTAEEIATWKEV

>PKC_nonphosphorylationsite
EIATWKEVYVTLKGLYATHAC

>PKC_nonphosphorylationsite
LERYCGYREDSIPQLEDVSRF

>PKC_nonphosphorylationsite
EDVSRFLKERTGFQLRPVAGL

>PKC_nonphosphorylationsite
FQLRPVAGLLSARDFLASLAF

>PKC_nonphosphorylationsite
ASLAFRVFQCTQYIRHASSPM

>PKC_nonphosphorylationsite
YIRHASSPMHSPEPDCCHELL

>PKC_nonphosphorylationsite
LGHVPMLADRTFAQFSQDIGL

>PKC_nonphosphorylationsite
AQFSQDIGLASLGASDEEIEK

>PKC_nonphosphorylationsite
GASDEEIEKLSTVYWFTVEFG

>PKC_nonphosphorylationsite
ELKAYGAGLLSSYGELLHSLS

>PKC_nonphosphorylationsite
SSYGELLHSLSEEPEVRAFDP

>PKC_nonphosphorylationsite
EPEVRAFDPDTAAVQPYQDQT

>PKC_nonphosphorylationsite
TAAVQPYQDQTYQPVYFVSES

>PKC_nonphosphorylationsite
TYQPVYFVSESFNDAKDKLRN

>PKC_nonphosphorylationsite
DAKDKLRNYASRIQRPFSVKF

>PKC_nonphosphorylationsite
RPFSVKFDPYTLAIDVLDSPH

>PKC_nonphosphorylationsite
LAIDVLDSPHTIQRSLEGVQD

>PKC_nonphosphorylationsite
QDIAFAYQRRTKKELASALKS

>PKC_nonphosphorylationsite
TKKELASALKSALSGHLETVI

>PKC_nonphosphorylationsite
LLKTPAQYDASELKASMKGLG

>PKC_nonphosphorylationsite
DSLIEIICSRTNQELQEINRV

>PKC_nonphosphorylationsite
INRVYKEMYKTDLEKDIVSDT

>PKC_nonphosphorylationsite
LAKGRRAEDGSVIDYELIDQD

>PKC_nonphosphorylationsite
LYDAGVKRKGTDVPKWISIMT

>PKC_nonphosphorylationsite
TDVPKWISIMTERSVCHLQKV

>PKC_nonphosphorylationsite
HLQKVFERYKSYSPYDMLESI

>PKC_nonphosphorylationsite
KSYSPYDMLESIKKEVKGDLE

>PKC_nonphosphorylationsite
PLYFADRLYDSMKGKGTRDKV

>PKC_nonphosphorylationsite
RSEVDMLKIRSEFKKKYGKSL

>PKC_nonphosphorylationsite
RSEFKKKYGKSLYYYIQQDTK

>PKC_nonphosphorylationsite
KSLYYYIQQDTKGDYQKALLY

>PKC_nonphosphorylationsite
INIVVIGHVDSGKSTTTGHLI

>PKC_nonphosphorylationsite
IYKCGGIDKRTIEKFEKEAAE

>PKC_nonphosphorylationsite
EKEAAEMGKGSFKYAWVLDKL

>PKC_nonphosphorylationsite
KLKAERERGITIDISLWKFET

>PKC_nonphosphorylationsite
PECLPQAMNITCTGRGPDNCI

>PKC_nonphosphorylationsite
HYIDGPHCVKTCPAGVMGENN

>PKC_nonphosphorylationsite
CPAGVMGENNTLVWKYADAGH

>PKC_nonphosphorylationsite
HVCHLCHPNCTYGCTGPGLEG

>PKC_nonphosphorylationsite
TIDISLWKFETSKYYVTIIDA

>PKC_nonphosphorylationsite
GHRDFIKNMITGTSQADCAVL

>PKC_nonphosphorylationsite
AGVGEFEAGISKNGQTREHAL

>PKC_nonphosphorylationsite
QTREHALLAYTLGVKQLIVGV

>PKC_nonphosphorylationsite
QLIVGVNKMDSTEPPYSQKRY

>PKC_nonphosphorylationsite
KRYEEIVKEVSTYIKKIGYNP

>PKC_nonphosphorylationsite
YIKKIGYNPDTVAFVPISGWN

>PKC_nonphosphorylationsite
GWNGDNMLEPSANMPWFKGWK

>PKC_nonphosphorylationsite
NMPWFKGWKVTRKDGNASGTT

>PKC_nonphosphorylationsite
VTRKDGNASGTTLLEALDCIL

>PKC_nonphosphorylationsite
LEALDCILPPTRPTDKPLRLP

>PKC_nonphosphorylationsite
QDVYKIGGIGTVPVGRVETGV

>PKC_nonphosphorylationsite
TGVLKPGMVVTFAPVNVTTEV

>PKC_nonphosphorylationsite
APVNVTTEVKSVEMHHEALSE

>PKC_nonphosphorylationsite
KSVEMHHEALSEALPGDNVGF

>PKC_nonphosphorylationsite
DNVGFNVKNVSVKDVRRGNVA

>PKC_nonphosphorylationsite
DVRRGNVAGDSKNDPPMEAAG

>PKC_nonphosphorylationsite
NDPPMEAAGFTAQVIILNHPG

>PKC_nonphosphorylationsite
VIILNHPGQISAGYAPVLDCH

>PKC_nonphosphorylationsite
AGYAPVLDCHTAHIACKFAEL

>PKC_nonphosphorylationsite
RSVLVPPGPDSFRFFTRESLA

>PKC_nonphosphorylationsite
EDDENGPKPNSDLEAGKSLPF

>PKC_nonphosphorylationsite
IYGDIPPEMVSEPLEDLDPYY

>PKC_nonphosphorylationsite
DLDPYYINKKTFIVLNKGKAI

>PKC_nonphosphorylationsite
FIVLNKGKAISRFSATSALYI

>PKC_nonphosphorylationsite
FSATSALYILTPFNPIRKLAI

>PKC_nonphosphorylationsite
RKLAIKILVHSLFNVLIMCTI

>PKC_nonphosphorylationsite
HSLFNVLIMCTILTNCVFMTM

>PKC_nonphosphorylationsite
CTILTNCVFMTMSNPPDWTKN

>PKC_nonphosphorylationsite
PPDWTKNVEYTFTGIYTFESL

>PKC_nonphosphorylationsite
YTFTGIYTFESLIKILARGFC

>PKC_nonphosphorylationsite
LARGFCLEDFTFLRNPWNWLD

>PKC_nonphosphorylationsite
LRNPWNWLDFTVITFAYVTEF

>PKC_nonphosphorylationsite
VTEFVNLGNVSALRTFRVLRA

>PKC_nonphosphorylationsite
RTFRVLRALKTISVIPGLKTI

>PKC_nonphosphorylationsite
KTISVIPGLKTIVGALIQSVK

>PKC_nonphosphorylationsite
GALIQSVKKLSDVMILTVFCL

>PKC_nonphosphorylationsite
DVMILTVFCLSVFALIGLQLF

>PKC_nonphosphorylationsite
NKCLQWPPDNSTFEINITSFF

>PKC_nonphosphorylationsite
EINITSFFNNSLDWNGTAFNR

>PKC_nonphosphorylationsite
LDWNGTAFNRTVNMFNWDEYI

>PKC_nonphosphorylationsite
FNWDEYIEDKSHFYFLEGQND

>PKC_nonphosphorylationsite
GQNDALLCGNSSDAGQCPEGY

>PKC_nonphosphorylationsite
KAGRNPNYGYTSFDTFSWAFL

>PKC_nonphosphorylationsite
SFDTFSWAFLSLFRLMTQDFW

>PKC_nonphosphorylationsite
QDFWENLYQLTLRAAGKTYMI

>PKC_nonphosphorylationsite
IFFVLVIFLGSFYLINLILAV

>PKC_nonphosphorylationsite
AMAYEEQNQATLEEAEQKEAE

>PKC_nonphosphorylationsite
EEAQAAAAAASAESRDFSGAG

>PKC_nonphosphorylationsite
FSGAGGIGVFSESSSVASKLS

>PKC_nonphosphorylationsite
SESSSVASKLSSKSEKELKNR

>PKC_nonphosphorylationsite
EEEKEDAVRKSASEDSIRKKG

>PKC_nonphosphorylationsite
GTSGQKTKIISNRGENSCKAT

>PKC_nonphosphorylationsite
SNRGENSCKATGQVCHALCSP

>PKC_nonphosphorylationsite
ATGQVCHALCSPEGCWGPEPR

>PKC_nonphosphorylationsite
CWGPEPRDCVSCRNVSRGREC

>PKC_nonphosphorylationsite
EGEPREFVENSECIQCHPECL

>PKC_nonphosphorylationsite
DSIRKKGFQFSLEGSRLTYEK

>PKC_nonphosphorylationsite
GSRLTYEKRFSSPHQSLLSIR

>PKC_nonphosphorylationsite
PHQSLLSIRGSLFSPRRNSRA

>PKC_nonphosphorylationsite
LFSPRRNSRASLFNFKGRVKD

>PKC_nonphosphorylationsite
NFKGRVKDIGSENDFADDEHS

>PKC_nonphosphorylationsite
SENDFADDEHSTFEDNDSRRD

>PKC_nonphosphorylationsite
TFEDNDSRRDSLFVPHRHGER

>PKC_nonphosphorylationsite
VPHRHGERRPSNVSQASRASR

>PKC_nonphosphorylationsite
PSNVSQASRASRGIPTLPMNG

>PKC_nonphosphorylationsite
PTLPMNGKMHSAVDCNGVVSL

>PKC_nonphosphorylationsite
HSAVDCNGVVSLVGGPSALTS

>PKC_nonphosphorylationsite
VSLVGGPSALTSPVGQLLPEG

>PKC_nonphosphorylationsite
SPVGQLLPEGTTTETEIRKRR

>PKC_nonphosphorylationsite
TTETEIRKRRSSSYHVSMDLL

>PKC_nonphosphorylationsite
HVSMDLLEDPSRQRAMSMASI

>PKC_nonphosphorylationsite
PSRQRAMSMASILTNTMEELE

>PKC_nonphosphorylationsite
LTNTMEELEESRQKCPPCWYK

>PKC_nonphosphorylationsite
VMDPFVDLAITICIVLNTLFM

>PKC_nonphosphorylationsite
LFMAMEHYPMTEQFSSVLSVG

>PKC_nonphosphorylationsite
SVLSVGNLVFTGIFTAEMFLK

>PKC_nonphosphorylationsite
GWNIFDGFIVSLSLMELGLAN

>PKC_nonphosphorylationsite
ELGLANVEGLSVLRSFRLLRV

>PKC_nonphosphorylationsite
RLLRVFKLAKSWPTLNMLIKI

>PKC_nonphosphorylationsite
LNMLIKIIGNSVGALGNLTLV

>PKC_nonphosphorylationsite
AVVGMQLFGKSYKECVCKISN

>PKC_nonphosphorylationsite
KSYKECVCKISNDCELPRWHM

>PKC_nonphosphorylationsite
PRWHMHHFFHSFLIVFRVLCG

>PKC_nonphosphorylationsite
FRVLCGEWIETMWDCMEVAGQ

>PKC_nonphosphorylationsite
MWDCMEVAGQTMCLTVFMMVM

>PKC_nonphosphorylationsite
VLNLFLALLLSSFSSDNLAAT

>PKC_nonphosphorylationsite
SSFSSDNLAATDDDNEMNNLQ

>PKC_nonphosphorylationsite
PLEDLNNKKDSCISNHTTIEI

>PKC_nonphosphorylationsite
DLNYLKDGNGTTSGIGSSVEK

>PKC_nonphosphorylationsite
SSVEKYVVDESDYMSFINNPS

>PKC_nonphosphorylationsite
SDYMSFINNPSLTVTVPIALG

>PKC_nonphosphorylationsite
TVTVPIALGESDFENLNTEEF

>PKC_nonphosphorylationsite
DFENLNTEEFSSESDMEESKE

>PKC_nonphosphorylationsite
MEESKEKLNATSSSEGSTVDI

>PKC_nonphosphorylationsite
GEQPEAEPEESLEPEACFTED

>PKC_nonphosphorylationsite
CVRKFKCCQISIEEGKGKLWW

>PKC_nonphosphorylationsite
KGKLWWNLRKTCYKIVEHNWF

>PKC_nonphosphorylationsite
YKIVEHNWFETFIVFMILLSS

>PKC_nonphosphorylationsite
ETFIVFMILLSSGALAFEDIY

>PKC_nonphosphorylationsite
FEDIYIEQRKTIKTMLEYADK

>PKC_nonphosphorylationsite
TMLEYADKVFTYIFILEMLLK

>PKC_nonphosphorylationsite
WVAYGFQMYFTNAWCWLDFLI

>PKC_nonphosphorylationsite
CWLDFLIVDVSLVSLTANALG

>PKC_nonphosphorylationsite
VSLTANALGYSELGAIKSLRT

>PKC_nonphosphorylationsite
SELGAIKSLRTLRALRPLRAL

>PKC_nonphosphorylationsite
LRALRPLRALSRFEGMRVVVN

>PKC_nonphosphorylationsite
VVNALLGAIPSIMNVLLVCLI

>PKC_nonphosphorylationsite
LVCLIFWLIFSIMGVNLFAGK

>PKC_nonphosphorylationsite
AGKFYHCINYTTGEMFDVSVV

>PKC_nonphosphorylationsite
MFDVSVVNNYSECQALIESNQ

>PKC_nonphosphorylationsite
ECQALIESNQTARWKNVKVNF

>PKC_nonphosphorylationsite
NFDNVGLGYLSLLQVATFKGW

>PKC_nonphosphorylationsite
WMDIMYAAVDSRNVELQPKYE

>PKC_nonphosphorylationsite
VTMMVETDDQSQEMTNILYWI

>PKC_nonphosphorylationsite
WINLVFIVLFTGECVLKLISL

>PKC_nonphosphorylationsite
FTGECVLKLISLRHYYFTIGW

>PKC_nonphosphorylationsite
NIFDFVVVILSIVGMFLAELI

>PKC_nonphosphorylationsite
LAELIEKYFVSPTLFRVIRLA

>PKC_nonphosphorylationsite
RLIKGAKGIRTLLFALMMSLP

>PKC_nonphosphorylationsite
VMFIYAIFGMSNFAYVKREVG

>PKC_nonphosphorylationsite
VGIDDMFNFETFGNSMICLFQ

>PKC_nonphosphorylationsite
GNSMICLFQITTSAGWDGLLA

>PKC_nonphosphorylationsite
WDGLLAPILNSGPPDCDPEKD

>PKC_nonphosphorylationsite
DCDPEKDHPGSSVKGDCGNPS

>PKC_nonphosphorylationsite
SSVKGDCGNPSVGIFFFVSYI

>PKC_nonphosphorylationsite
IFFFVSYIIISFLVVVNMYIA

>PKC_nonphosphorylationsite
MYIAVILENFSVATEESAEPL

>PKC_nonphosphorylationsite
VATEESAEPLSEDDFEMFYEV

>PKC_nonphosphorylationsite
EVWEKFDPDATQFIEFCKLSD

>PKC_nonphosphorylationsite
ATQFIEFCKLSDFAAALDPPL

>PKC_nonphosphorylationsite
QLIAMDLPMVSGDRIHCLDIL

>PKC_nonphosphorylationsite
IHCLDILFAFTKRVLGESGEM

>PKC_nonphosphorylationsite
RIQMEERFMASNPSKVSYEPI

>PKC_nonphosphorylationsite
NPSKVSYEPITTTLKRKQEEV

>PKC_nonphosphorylationsite
TTLKRKQEEVSAIVIQRAYRR

>PKC_nonphosphorylationsite
YLLKQKVKKVSSIYKKDKGKE

>PKC_nonphosphorylationsite
KKDKGKEDEGTPIKEDIITDK

>PKC_nonphosphorylationsite
DIITDKLNENSTPEKTDVTPS

>PKC_nonphosphorylationsite
STPEKTDVTPSTTSPPSYDSV

>PKC_nonphosphorylationsite
PSTTSPPSYDSVTKPEKEKFE

>PKC_nonphosphorylationsite
PEKEKFEKDKSEKEDKGKDIR

>PKC_nonphosphorylationsite
IRVTQKSYKVSTSGPRAFSSR

>PKC_nonphosphorylationsite
VSTSGPRAFSSRSYTSGPGSR

>PKC_nonphosphorylationsite
QQNKMLETKWSLLQQQKTARS

>PKC_nonphosphorylationsite
SLLQQQKTARSNMDNMFESYI

>PKC_nonphosphorylationsite
YINNLRRQLETLGQEKLKLEA

>PKC_nonphosphorylationsite
NKYEDEINKRTEMENEFVLIK

>PKC_nonphosphorylationsite
EAYMNKVELESRLEGLTDEIN

>PKC_nonphosphorylationsite
LYEEEIRELQSQISDTSVVLS

>PKC_nonphosphorylationsite
SQISDTSVVLSMDNSRSLDMD

>PKC_nonphosphorylationsite
MDNSRSLDMDSIIAEVKAQYE

>PKC_nonphosphorylationsite
KAQYEDIANRSRAEAESMYQI

>PKC_nonphosphorylationsite
MYQIKYEELQSLAGKHGDDLR

>PKC_nonphosphorylationsite
AGKHGDDLRRTKTEISEMNRN

>PKC_nonphosphorylationsite
TEISEMNRNISRLQAEIEGLK

>PKC_nonphosphorylationsite
EIEGLKGQRASLEAAIADAEQ

>PKC_nonphosphorylationsite
LAIKDANAKLSELEAALQRAK

>PKC_nonphosphorylationsite
TYRKLLEGEESRLESGMQNMS

>PKC_nonphosphorylationsite
SRLESGMQNMSIHTKTTSGYA

>PKC_nonphosphorylationsite
KTTSGYAGGLSSAYGGLTSPG

>PKC_nonphosphorylationsite
AYGGLTSPGLSYSLGSSFGSG

>PKC_nonphosphorylationsite
LSYSLGSSFGSGAGSSSFSRT

>PKC_nonphosphorylationsite
SGAGSSSFSRTSSSRAVVVKK

>PKC_nonphosphorylationsite
SRAVVVKKIETRDGKLVSESS

>PKC_nonphosphorylationsite
CPGMDIRNNLTRLHELENCSV

>PKC_nonphosphorylationsite
LTRLHELENCSVIEGHLQILL

>PKC_nonphosphorylationsite
GHLQILLMFKTRPEDFRDLSF

>PKC_nonphosphorylationsite
KTRPEDFRDLSFPKLIMITDY

>PKC_nonphosphorylationsite
LLLFRVYGLESLKDLFPNLTV

>PKC_nonphosphorylationsite
ESLKDLFPNLTVIRGSRLFFN

>PKC_nonphosphorylationsite
ELGLYNLMNITRGSVRIEKNN

>PKC_nonphosphorylationsite
EKNNELCYLATIDWSRILDSV

>PKC_nonphosphorylationsite
ATIDWSRILDSVEDNYIVLNK

>PKC_nonphosphorylationsite
NEECGDICPGTAKGKTNCPAT

>PKC_nonphosphorylationsite
TAKGKTNCPATVINGQFVERC

>PKC_nonphosphorylationsite
INGQFVERCWTHSHCQKVCPT

>PKC_nonphosphorylationsite
THSHCQKVCPTICKSHGCTAE

>PKC_nonphosphorylationsite
GCTAEGLCCHSECLGNCSQPD

>PKC_nonphosphorylationsite
LGNCSQPDDPTKCVACRNFYL

>PKC_nonphosphorylationsite
NFYLDGRCVETCPPPYYHFQD

>PKC_nonphosphorylationsite
HFQDWRCVNFSFCQDLHHKCK

>PKC_nonphosphorylationsite
CQDLHHKCKNSRRQGCHQYVI

>PKC_nonphosphorylationsite
HNNKCIPECPSGYTMNSSNLL

>PKC_nonphosphorylationsite
YTMNSSNLLCTPCLGPCPKVC

>PKC_nonphosphorylationsite
KVCHLLEGEKTIDSVTSAQEL

>PKC_nonphosphorylationsite
VTSAQELRGCTVINGSLIINI

>PKC_nonphosphorylationsite
EANLGLIEEISGYLKIRRSYA

>PKC_nonphosphorylationsite
LKIRRSYALVSLSFFRKLRLI

>PKC_nonphosphorylationsite
FRKLRLIRGETLEIGNYSFYA

>PKC_nonphosphorylationsite
NQNLRQLWDWSKHNLTTTQGK

>PKC_nonphosphorylationsite
FFHYNPKLCLSEIHKMEEVSG

>PKC_nonphosphorylationsite
LSEIHKMEEVSGTKGRQERND

>PKC_nonphosphorylationsite
RQERNDIALKTNGDKASCENE

>PKC_nonphosphorylationsite
ASCENELLKFSYIRTSFDKIL

>PKC_nonphosphorylationsite
FYKEAPYQNVTEFDGQDACGS

>PKC_nonphosphorylationsite
TEFDGQDACGSNSWTVVDIDP

>PKC_nonphosphorylationsite
TVVDIDPPLRSNDPKSQNHPG

>PKC_nonphosphorylationsite
GWLMRGLKPWTQYAIFVKTLV

>PKC_nonphosphorylationsite
QYAIFVKTLVTFSDERRTYGA

>PKC_nonphosphorylationsite
SDERRTYGAKSDIIYVQTDAT

>PKC_nonphosphorylationsite
SDIIYVQTDATNPSVPLDPIS

>PKC_nonphosphorylationsite
TNPSVPLDPISVSNSSSQIIL

>PKC_nonphosphorylationsite
SQIILKWKPPSDPNGNITHYL

>PKC_nonphosphorylationsite
LVFWERQAEDSELFELDYCLK

>PKC_nonphosphorylationsite
DYCLKGLKLPSRTWSPPFESE

>PKC_nonphosphorylationsite
PSRTWSPPFESEDSQKHNQSE

>PKC_nonphosphorylationsite
ESEDSQKHNQSEYEDSAGECC

>PKC_nonphosphorylationsite
EYEDSAGECCSCPKTDSQILK

>PKC_nonphosphorylationsite
DSQILKELEESSFRKTFEDYL

>PKC_nonphosphorylationsite
LHNVVFVPRKTSSGTGAEDPR

>PKC_nonphosphorylationsite
SGTGAEDPRPSRKRRSLGDVG

>PKC_nonphosphorylationsite
RRSLGDVGNVTVAVPTVAAFP

>PKC_nonphosphorylationsite
AVPTVAAFPNTSSTSVPTSPE

>PKC_nonphosphorylationsite
RPFEKVVNKESLVISGLRHFT

>PKC_nonphosphorylationsite
SLVISGLRHFTGYRIELQACN

>PKC_nonphosphorylationsite
RIELQACNQDTPEERCSVAAY

>PKC_nonphosphorylationsite
EERCSVAAYVSARTMPEAKAD

>PKC_nonphosphorylationsite
AKADDIVGPVTHEIFENNVVH

>PKC_nonphosphorylationsite
PNGLIVLYEVSYRRYGDEELH

>PKC_nonphosphorylationsite
YGDEELHLCVSRKHFALERGC

>PKC_nonphosphorylationsite
LERGCRLRGLSPGNYSVRIRA

>PKC_nonphosphorylationsite
PGNYSVRIRATSLAGNGSWTE

>PKC_nonphosphorylationsite
ATSLAGNGSWTEPTYFYVTDY

>PKC_nonphosphorylationsite
FYVTDYLDVPSNIAKIIIGPL

>PKC_nonphosphorylationsite
IGPLIFVFLFSVVIGSIYLFL

>PKC_nonphosphorylationsite
PDGPLGPLYASSNPEYLSASD

>PKC_nonphosphorylationsite
ASSNPEYLSASDVFPCSVYVP

>PKC_nonphosphorylationsite
AHGDLKSYLRSLRPEAENNPG

>PKC_nonphosphorylationsite
AENNPGRPPPTLQEMIQMAAE

>PKC_nonphosphorylationsite
ARNCMVAHDFTVKIGDFGMTR

>PKC_nonphosphorylationsite
FTVKIGDFGMTRDIYETDYYR

>PKC_nonphosphorylationsite
LLPVRWMAPESLKDGVFTTSS

>PKC_nonphosphorylationsite
ESLKDGVFTTSSDMWSFGVVL

>PKC_nonphosphorylationsite
WSFGVVLWEITSLAEQPYQGL

>PKC_nonphosphorylationsite
SLAEQPYQGLSNEQVLKFVMD

>PKC_nonphosphorylationsite
DQPDNCPERVTDLMRMCWQFN

>PKC_nonphosphorylationsite
CWQFNPKMRPTFLEIVNLLKD

>PKC_nonphosphorylationsite
VNLLKDDLHPSFPEVSFFHSE

>PKC_nonphosphorylationsite
PSFPEVSFFHSEENKAPESEE

>PKC_nonphosphorylationsite
EDMENVPLDRSSHCQREEAGG

>PKC_nonphosphorylationsite
REEAGGRDGGSSLGFKRSYEE

>PKC_nonphosphorylationsite
KRSYEEHIPYTHMNGGKKNGR

>PKC_nonphosphorylationsite
SVYVPDEWEVSREKITLLREL

>PKC_nonphosphorylationsite
ITLLRELGQGSFGMVYEGNAR

>PKC_nonphosphorylationsite
ARDIIKGEAETRVAVKTVNES

>PKC_nonphosphorylationsite
RERIEFLNEASVMKGFTCHHV

>PKC_nonphosphorylationsite
HHVVRLLGVVSKGQPTLVVME

>PKC_nonphosphorylationsite
VDNDENEHQLSLRTVSLGAGA

>PKC_nonphosphorylationsite
VEAEAMNYEGSPIKVTLATLK

>PKC_nonphosphorylationsite
IKVTLATLKMSVQPTVSLGGF

>PKC_nonphosphorylationsite
PTVSLGGFEITPPVVLRLKCG

>PKC_nonphosphorylationsite
PPVVLRLKCGSGPVHISGQHL

>PKC_nonphosphorylationsite
HLVAVEEDAESEDEEEEDVKL

>PKC_nonphosphorylationsite
DEEEEDVKLLSISGKRSAPGG

>PKC_nonphosphorylationsite
SGKRSAPGGGSKVPQKKVKLA

>PKC_nonphosphorylationsite
INYVKNCFRMTDQEAIQDLWQ

>PKC_nonphosphorylationsite
FLTRVTGIGPSAARKLVDEGI

>PKC_nonphosphorylationsite
ARKLVDEGIKTLEDLRKNEDK

>PKC_nonphosphorylationsite
VKKLDPEYIATVCGSFRRGAE

>PKC_nonphosphorylationsite
VCGSFRRGAESSGDMDVLLTH

>PKC_nonphosphorylationsite
ESSGDMDVLLTHPNFTSESSK

>PKC_nonphosphorylationsite
LTHPNFTSESSKQPKLLHRVV

>PKC_nonphosphorylationsite
VEQLQKVRFITDTLSKGETKF

>PKC_nonphosphorylationsite
TKFMGVCQLPSENDENEYPHR

>PKC_nonphosphorylationsite
DQYYCGVLYFTGSDIFNKNMR

>PKC_nonphosphorylationsite
MRAHALEKGFTINEYTIRPLG

>PKC_nonphosphorylationsite
NEYTIRPLGVTGVAGEPLPVD

>PKC_nonphosphorylationsite
GVAGEPLPVDSEQDIFDYIQW

>PKC_nonphosphorylationsite
KLEKIRQDDTSSSINFLTRVT

>PKC_nonphosphorylationsite
PGAGPKPEEKTGKAGETPSEE

>PKC_nonphosphorylationsite
KKGEGAPDAATEQAAPQAPAP

>PKC_nonphosphorylationsite
EQAAPQAPAPSEEKAGSAETE

>PKC_nonphosphorylationsite
PSEEKAGSAETESATKASTDN

>PKC_nonphosphorylationsite
ESATKASTDNSPSSKAEDAPA

>PKC_nonphosphorylationsite
PKQADVPAAVTAAAATAPAAE

>PKC_nonphosphorylationsite
PAAEDAAAMATAQPPTETAES

>PKC_nonphosphorylationsite
TAQPPTETAESSQAEEKIEAV

>PKC_nonphosphorylationsite
AEEKIEAVDETKPKDSARQDE

>PKC_nonphosphorylationsite
FNTLRFYLWETIVFFSLAASK

>PKC_nonphosphorylationsite
ETIVFFSLAASKEADAARSAP

>PKC_nonphosphorylationsite
DAARSAPKPMSPSDFLDKLMG

>PKC_nonphosphorylationsite
SDFLDKLMGRTSGYDARIRPN

>PKC_nonphosphorylationsite
PNFKGPPVNVSCNIFINSFGS

>PKC_nonphosphorylationsite
SCNIFINSFGSIAETTMDYRV

>PKC_nonphosphorylationsite
RLAYNEYPDDSLDLDPSMLDS

>PKC_nonphosphorylationsite
SLDLDPSMLDSIWKPDLFFAN

>PKC_nonphosphorylationsite
NEKGAHFHEITTDNKLLRISR

>PKC_nonphosphorylationsite
ITTDNKLLRISRNGNVLYSIR

>PKC_nonphosphorylationsite
NGNVLYSIRITLTLACPMDLK

>PKC_nonphosphorylationsite
DLKNFPMDVQTCIMQLESFGY

>PKC_nonphosphorylationsite
CIMQLESFGYTMNDLIFEWQE

>PKC_nonphosphorylationsite
QGAVQVADGLTLPQFILKEEK

>PKC_nonphosphorylationsite
LKEEKDLRYCTKHYNTGKFTC

>PKC_nonphosphorylationsite
CTKHYNTGKFTCIEARFHLER

>PKC_nonphosphorylationsite
GYYLIQMYIPSLLIVILSWIS

>PKC_nonphosphorylationsite
SLLIVILSWISFWINMDAAPA

>PKC_nonphosphorylationsite
AAPARVGLGITTVLTMTTQSS

>PKC_nonphosphorylationsite
ITTVLTMTTQSSGSRASLPKV

>PKC_nonphosphorylationsite
SGSRASLPKVSYVKAIDIWMA

>PKC_nonphosphorylationsite
WMAVCLLFVFSALLEYAAVNF

>PKC_nonphosphorylationsite
LLEYAAVNFVSRQHKELLRFR

>PKC_nonphosphorylationsite
RFRRKRRHHKSPMLNLFQDDE

>PKC_nonphosphorylationsite
DEGGEGRFNFSAYGMGPACLQ

>PKC_nonphosphorylationsite
GSATTDAAPATSPKAEEPSKA

>PKC_nonphosphorylationsite
EEPSKAGDAPSEEKKGEGDAA

>PKC_nonphosphorylationsite
MNWTGLYTLLSGVNRHSTAIG

>PKC_nonphosphorylationsite
HSTAIGRVWLSVIFIFRIMVL

>PKC_nonphosphorylationsite
RIMVLVVAAESVWGDEKSSFI

>PKC_nonphosphorylationsite
GDEKSSFICNTLQPGCNSVCY

>PKC_nonphosphorylationsite
SVCYDHFFPISHVRLWSLQLI

>PKC_nonphosphorylationsite
RLWSLQLILVSTPALLVAMHV

>PKC_nonphosphorylationsite
EEVKRHKVHISGTLWWTYVIS

>PKC_nonphosphorylationsite
SGTLWWTYVISVVFRLLFEAV

>PKC_nonphosphorylationsite
VKCEAFPCPNTVDCFVSRPTE

>PKC_nonphosphorylationsite
EERYDVEAKVTKNITEIADLN

>PKC_nonphosphorylationsite
QALLGARAKETLDLRAHLKQV

>PKC_nonphosphorylationsite
AHLKQVKKEDTEKENREVGDW

>PKC_nonphosphorylationsite
DRSGGSTAGDTVPAPPPVRRR

>PKC_nonphosphorylationsite
QRQEIRTAYKSTIGRDLLDDL

>PKC_nonphosphorylationsite
IGRDLLDDLKSELSGNFEQVI

>PKC_nonphosphorylationsite
NFEQVILGMMTPTVLYDVQEL

>PKC_nonphosphorylationsite
TPEEIRRINQTYQLQYGRSLE

>PKC_nonphosphorylationsite
YGRSLEDDIRSDTSFMFQRVL

>PKC_nonphosphorylationsite
TSFMFQRVLVSLSAGGRDEGN

>PKC_nonphosphorylationsite
LYEAGEKKWGTDEVKFLTVLC

>PKC_nonphosphorylationsite
DEVKFLTVLCSRNRNHLLHVF

>PKC_nonphosphorylationsite
LHVFDEYKRISQKDIEQSIKS

>PKC_nonphosphorylationsite
SQKDIEQSIKSETSGSFEDAL

>PKC_nonphosphorylationsite
LAIVKCMRNKSAYFAERLYKS

>PKC_nonphosphorylationsite
RLYKSMKGLGTDDNTLIRVMV

>PKC_nonphosphorylationsite
RANFKRLYGKSLYSFIKGDTS

>PKC_nonphosphorylationsite
SLYSFIKGDTSGDYRKVLLIL

>PKC_nonphosphorylationsite
KKNFFKLNNKSEKDKKEKKPT

>PKC_nonphosphorylationsite
SEKDKKEKKPTVSVFSMFRYS

>PKC_nonphosphorylationsite
TVSVFSMFRYSNWLDKLYMVV

>PKC_nonphosphorylationsite
WLDKLYMVVGTLAAIIHGAGL

>PKC_nonphosphorylationsite
PLMMLVFGEMTDIFANAGNLE

>PKC_nonphosphorylationsite
ANAGNLEDLMSNITNRSDIND

>PKC_nonphosphorylationsite
NITNRSDINDTGFFMNLEEDM

>PKC_nonphosphorylationsite
GFFMNLEEDMTRYAYYYSGIG

>PKC_nonphosphorylationsite
GVLVAAYIQVSFWCLAAGRQI

>PKC_nonphosphorylationsite
FDVHDVGELNTRLTDDVSKIN

>PKC_nonphosphorylationsite
IGDKIGMFFQSMATFFTGFIV

>PKC_nonphosphorylationsite
TFFTGFIVGFTRGWKLTLVIL

>PKC_nonphosphorylationsite
WKLTLVILAISPVLGLSAAVW

>PKC_nonphosphorylationsite
LSAAVWAKILSSFTDKELLAY

>PKC_nonphosphorylationsite
VAEEVLAAIRTVIAFGGQKKE

>PKC_nonphosphorylationsite
AKRIGIKKAITANISIGAAFL

>PKC_nonphosphorylationsite
IGAAFLLIYASYALAFWYGTT

>PKC_nonphosphorylationsite
ASYALAFWYGTTLVLSGEYSI

>PKC_nonphosphorylationsite
GTTLVLSGEYSIGQVLTVFFS

>PKC_nonphosphorylationsite
SIGQVLTVFFSVLIGAFSVGQ

>PKC_nonphosphorylationsite
LIGAFSVGQASPSIEAFANAR

>PKC_nonphosphorylationsite
EIFKIIDNKPSIDSYSKSGHK

>PKC_nonphosphorylationsite
GNLEFRNVHFSYPSRKEVKIL

>PKC_nonphosphorylationsite
ILKGLNLKVQSGQTVALVGNS

>PKC_nonphosphorylationsite
SGQTVALVGNSGCGKSTTVQL

>PKC_nonphosphorylationsite
VQLMQRLYDPTEGMVSVDGQD

>PKC_nonphosphorylationsite
MVSVDGQDIRTINVRFLREII

>PKC_nonphosphorylationsite
RFLREIIGVVSQEPVLFATTI

>PKC_nonphosphorylationsite
VSQEPVLFATTIAENIRYGRE

>PKC_nonphosphorylationsite
ENIRYGRENVTMDEIEKAVKE

>PKC_nonphosphorylationsite
FIMKLPHKFDTLVGERGAQLS

>PKC_nonphosphorylationsite
TLVGERGAQLSGGQKQRIAIA

>PKC_nonphosphorylationsite
NPKILLLDEATSALDTESEAV

>PKC_nonphosphorylationsite
VALDKARKGRTTIVIAHRLST

>PKC_nonphosphorylationsite
RTTIVIAHRLSTVRNADVIAG

>PKC_nonphosphorylationsite
GLQPAFAIIFSKIIGVFTRID

>PKC_nonphosphorylationsite
GVFTRIDDPETKRQNSNLFSL

>PKC_nonphosphorylationsite
ETKRQNSNLFSLLFLALGIIS

>PKC_nonphosphorylationsite
SLLFLALGIISFITFFLQGFT

>PKC_nonphosphorylationsite
SFITFFLQGFTFGKAGEILTK

>PKC_nonphosphorylationsite
FTFGKAGEILTKRLRYMVFRS

>PKC_nonphosphorylationsite
TKRLRYMVFRSMLRQDVSWFD

>PKC_nonphosphorylationsite
DVSWFDDPKNTTGALTTRLAN

>PKC_nonphosphorylationsite
DAAQVKGAIGSRLAVITQNIA

>PKC_nonphosphorylationsite
VITQNIANLGTGIIISFIYGW

>PKC_nonphosphorylationsite
IISFIYGWQLTLLLLAIVPII

>PKC_nonphosphorylationsite
IAGVVEMKMLSGQALKDKKEL

>PKC_nonphosphorylationsite
KELEGAGKIATEAIENFRTVV

>PKC_nonphosphorylationsite
EAIENFRTVVSLTQEQKFEHM

>PKC_nonphosphorylationsite
EQKFEHMYAQSLQVPYRNSLR

>PKC_nonphosphorylationsite
SLRKAHIFGITFSFTQAMMYF

>PKC_nonphosphorylationsite
FSFTQAMMYFSYAGCFRFGAY

>PKC_nonphosphorylationsite
GAYLVAHKLMSFEDVLLVFSA

>PKC_nonphosphorylationsite
MSFEDVLLVFSAVVFGAMAVG

>PKC_nonphosphorylationsite
VFGAMAVGQVSSFAPDYAKAK

>PKC_nonphosphorylationsite
FAPDYAKAKISAAHIIMIIEK

>PKC_nonphosphorylationsite
AAHIIMIIEKTPLIDSYSTEG

>PKC_nonphosphorylationsite
SYSTEGLMPNTLEGNVTFGEV

>PKC_nonphosphorylationsite
TFGEVVFNYPTRPDIPVLQGL

>PKC_nonphosphorylationsite
RPDIPVLQGLSLEVKKGQTLA

>PKC_nonphosphorylationsite
QWLRAHLGIVSQEPILFDCSI

>PKC_nonphosphorylationsite
IAENIAYGDNSRVVSQEEIVR

>PKC_nonphosphorylationsite
KEANIHAFIESLPNKYSTKVG

>PKC_nonphosphorylationsite
FQNGRVKEHGTHQQLLAQKGI

>PKC_nonphosphorylationsite
IREGYLVKKGSVFNTWKPMWV

>PKC_nonphosphorylationsite
EDGIEFYKKKSDNSPKGMIPL

>PKC_nonphosphorylationsite
SPKGMIPLKGSTLTSPCQDFG

>PKC_nonphosphorylationsite
TGNCVIDWLVSNQSVRNRQEG

>PKC_nonphosphorylationsite
RNRQEGLMIASSLLNEGYLQP

>PKC_nonphosphorylationsite
EGYLQPAGDMSKSAVDGTAEN

>PKC_nonphosphorylationsite
NPDAFYYFPDSGFFCEENSSD

>PKC_nonphosphorylationsite
DSGFFCEENSSDDDVILKEEF

>PKC_nonphosphorylationsite
GAIHLRGCVVTSVESNSNGRK

>PKC_nonphosphorylationsite
SVESNSNGRKSEEENLFEIIT

>PKC_nonphosphorylationsite
SEEENLFEIITADEVHYFLQA

>PKC_nonphosphorylationsite
DEVHYFLQAATPKERTEWIKA

>PKC_nonphosphorylationsite
LAPGILVLLFTLVQRSNGECK

>PKC_nonphosphorylationsite
NGECKEALAKSEMNVNMKYQL

>PKC_nonphosphorylationsite
VNMKYQLPNFTAETPIQNVIL

>PKC_nonphosphorylationsite
LHEHHIFLGATNYIYVLNEED

>PKC_nonphosphorylationsite
EDLQKVAEYKTGPVLEHPDCF

>PKC_nonphosphorylationsite
HPDCFPCQDCSSKANLSGGVW

>PKC_nonphosphorylationsite
DNINMALVVDTYYDDQLISCG

>PKC_nonphosphorylationsite
YYDDQLISCGSVNRGTCQRHV

>PKC_nonphosphorylationsite
CQRHVFPHNHTADIQSEVHCI

>PKC_nonphosphorylationsite
DIQSEVHCIFSPQIEEPSQCP

>PKC_nonphosphorylationsite
EPSQCPDCVVSALGAKVLSSV

>PKC_nonphosphorylationsite
VSALGAKVLSSVKDRFINFFV

>PKC_nonphosphorylationsite
DRFINFFVGNTINSSYFPDHP

>PKC_nonphosphorylationsite
SSYFPDHPLHSISVRRLKETK

>PKC_nonphosphorylationsite
HSISVRRLKETKDGFMFLTDQ

>PKC_nonphosphorylationsite
KDGFMFLTDQSYIDVLPEFRD

>PKC_nonphosphorylationsite
YIDVLPEFRDSYPIKYVHAFE

>PKC_nonphosphorylationsite
YPIKYVHAFESNNFIYFLTVQ

>PKC_nonphosphorylationsite
FIYFLTVQRETLDAQTFHTRI

>PKC_nonphosphorylationsite
TFHTRIIRFCSINSGLHSYME

>PKC_nonphosphorylationsite
YMEMPLECILTEKRKKRSTKK

>PKC_nonphosphorylationsite
VFNILQAAYVSKPGAQLARQI

>PKC_nonphosphorylationsite
GAQLARQIGASLNDDILFGVF

>PKC_nonphosphorylationsite
DDILFGVFAQSKPDSAEPMDR

>PKC_nonphosphorylationsite
KPDSAEPMDRSAMCAFPIKYV

>PKC_nonphosphorylationsite
GPNHEHCFNRTLLRNSSGCEA

>PKC_nonphosphorylationsite
GCEARRDEYRTEFTTALQRVD

>PKC_nonphosphorylationsite
QRVDLFMGQFSEVLLTSISTF

>PKC_nonphosphorylationsite
FSEVLLTSISTFIKGDLTIAN

>PKC_nonphosphorylationsite
KGDLTIANLGTSEGRFMQVVV

>PKC_nonphosphorylationsite
SEGRFMQVVVSRSGPSTPHVN

>PKC_nonphosphorylationsite
STPHVNFLLDSHPVSPEVIVE

>PKC_nonphosphorylationsite
PVSPEVIVEHTLNQNGYTLVI

>PKC_nonphosphorylationsite
LNQNGYTLVITGKKITKIPLN

>PKC_nonphosphorylationsite
LNGLGCRHFQSCSQCLSAPPF

>PKC_nonphosphorylationsite
CGWCHDKCVRSEECLSGTWTQ

>PKC_nonphosphorylationsite
RSEECLSGTWTQQICLPAIYK

>PKC_nonphosphorylationsite
LPAIYKVFPNSAPLEGGTRLT

>PKC_nonphosphorylationsite
SAPLEGGTRLTICGWDFGFRR

>PKC_nonphosphorylationsite
RRNNKFDLKKTRVLLGNESCT

>PKC_nonphosphorylationsite
TRVLLGNESCTLTLSESTMNT

>PKC_nonphosphorylationsite
TLTLSESTMNTLKCTVGPAMN

>PKC_nonphosphorylationsite
GPAMNKHFNMSIIISNGHGTT

>PKC_nonphosphorylationsite
MSIIISNGHGTTQYSTFSYVD

>PKC_nonphosphorylationsite
STFSYVDPVITSISPKYGPMA

>PKC_nonphosphorylationsite
SPKYGPMAGGTLLTLTGNYLN

>PKC_nonphosphorylationsite
LLTLTGNYLNSGNSRHISIGG

>PKC_nonphosphorylationsite
NSRHISIGGKTCTLKSVSNSI

>PKC_nonphosphorylationsite
KTCTLKSVSNSILECYTPAQT

>PKC_nonphosphorylationsite
SILECYTPAQTISTEFAVKLK

>PKC_nonphosphorylationsite
KLKIDLANRETSIFSYREDPI

>PKC_nonphosphorylationsite
EDPIVYEIHPTKSFISGGSTI

>PKC_nonphosphorylationsite
PTKSFISGGSTITGVGKNLNS

>PKC_nonphosphorylationsite
TITGVGKNLNSVSVPRMVINV

>PKC_nonphosphorylationsite
INVHEAGRNFTVACQHRSNSE

>PKC_nonphosphorylationsite
FTVACQHRSNSEIICCTTPSL

>PKC_nonphosphorylationsite
NSEIICCTTPSLQQLNLQLPL

>PKC_nonphosphorylationsite
QQLNLQLPLKTKAFFMLDGIL

>PKC_nonphosphorylationsite
KAFFMLDGILSKYFDLIYVHN

>PKC_nonphosphorylationsite
FKPFEKPVMISMGNENVLEIK

>PKC_nonphosphorylationsite
KGEVLKVGNKSCENIHLHSEA

>PKC_nonphosphorylationsite
IHLHSEAVLCTVPNDLLKLNS

>PKC_nonphosphorylationsite
TVPNDLLKLNSELNIEWKQAI

>PKC_nonphosphorylationsite
ELNIEWKQAISSTVLGKVIVQ
