# Supplementary material for: A Grammar Inference Approach for Predicting Kinase Specific Phosphorylation Sites
Source: PLoS One. 2015 Apr 17;10(4):e0122294. doi: 10.1371/journal.pone.0122294 (PMC4401752; doi:10.1371/journal.pone.0122294)
Supplement: S7 Dataset — (TXT) [file pone.0122294.s016.txt]

>P08050_MAPK3
DPYHATTGPLSPSKDCGSPKY

>P17480_MAPK3
KKSDIPEKPKTPQQLWYTHEK

>P17480_MAPK3
KHPDFPKKPLTPYFRFFMEKR

>P17542_MAPK3
LPGDGRMVQLSPPALAAPAAP

>P19419_MAPK3
WSTLSPIAPRSPAKLSFQFPS

>P19634_MAPK14
DLPVITIDPASPQSPESVDLV

>P28562_MAPK1
EFVKQRRSIISPNFSFMGQLL

>P28562_MAPK1
LAPHCSAEAGSPAMAVLDRGT

>P28562_MAPK3
LSYLQSPITTSPSCXXXXXXX

>P31152_MAPK4
SEGLVTKWYRSPRLLLSPNNY

>P33241_MAPKAPK2
GRTPKLARQASIELPSMAVAS

>P33241_MAPKAPK2
PTTKLIDRTESLNRSIEKSNS

>P36956_MAPK3
LKMYPSMPAFSPGPGIKEESV

>P37231_MAPK1
YQSAIKVEPASPPYYSEKTQL

>P41235_MAPK11
QAEVLSRQITSPVSGINGDIR

>P42702_MAPK_group
VNTWNLVSPDSPRSIDSNSEI

>P46695_MAPK6
HPTMTILQAPTPAPSTIPGPR

>P49795_MAPK1
LIYEDYVSILSPKEVSLDSRV

>P53355_MAPK1
SSTNSSRFPPSPLASKPTVSV

>P53778_MAPK12
XXXXXXXXMSSPPPARSGFYR

>P53805_MAPK_group
DKQFLISPPASPPVGWKQVED

>P78536_MAPK3
RIIKPFPAPQTPGRLQPAPVI

>P11881_MAPK1
DKEAFAIVPVSPAEVRDLDFA

>P11881_MAPK1
SLTSFGNGPLSPGGPSKPGGG

>Q00613_MAPK_group
VKEEPPSPPQSPRVEEASPGR

>Q00613_MAPKAPK2
LLENIKRKVTSVSTLKSEDIK

>Q01892_MAPK3
DWTVAPPVPATPYEAFDPAAA

>Q02078_MAPK7
ADLSALQGFNSPGMLSLGQVS

>Q02078_MAPK14
QPQPRQEMGRSPVDSLSSSSS

>Q02078_MAPK14
QNISIKSEPISPPRDRMTPSG

>Q02078_MAPK7
PLATPVVSVTTPSLPPQGLVY

>Q05682_MAPK3
WEKQSVDKVTSPTKVXXXXXX

>Q06481_MAPK8
HGIVEVDPMLTPEERHLNKMQ

>P61978_MAPK3
ETWDSAIDTWSPSEWQMAYEP

>P61978_MAPK10
IKIILDLISESPIKGRAQPYD

>P61978_MAPK3
PPSRRDYDDMSPRRGPPPPPP

>Q13485_MAPK3
TWTGSRTAPYTPNLPHHQNGH

>P25118_MAPK1
FSSPVSSTPISPIFGPSNWHF

>P25118_MAPK1
PLTPAPSPAFSPTSGFNPTLG

>Q14247_MAPK3
PQPTEERLPSSPVYEDAASFK

>Q14247_MAPK3
ARAKTQTPPVSPAPQPTEERL

>Q15744_MAPK_group
PEARGLKGPGTPAFPHYLPPD

>Q15746_MAPK_group
LVASSHISKTSLSVDPSRVDS

>Q15797_MAPK1
PHSPNSSYPNSPGSSSSTYPH

>Q15797_MAPK1
PGSSSSTYPHSPTSSDPGSPF

>P84022_MAPK1
HQMNHSMDAGSPNLSPNPMSP

>P84022_MAPK1
GSPNLSPNPMSPAHNNLDLQP

>Q61097_MAPK1
ALHSFITPPTTPQLRRHAKLK

>Q61097_MAPK1
RRHAKLKPPRTPPPPSRKVFQ

>Q61097_MAPK1
PSSTTSSTPSSPAPFLTSSNP

>Q9NQ66_MAPK3
KDSKKKSEPSSPDHGSSTIEQ

>Q9NQU5_MAPK14
HKQMPWPEPQSPRVLPNGLAA

>Q9UBK2_MAPK14
TTLSLPLTPESPNDPKGSPFE

>Q9UBK2_MAPK14
SGTAGLTPPTTPPHKANQDNP

>Q9UJY1_MAPK3
ARFGVPAEGRTPPPFPGEPWK

>Q9UJY1_MAPK3
RRDPFRDSPLSSRLLDDGFGM

>Q9UQF2_MAPK8
QMDLIDATGDTPGAEDDEEDD

>O00562_MAPK1
LEELEMLVPSTPTSTSGAFWK

>O00562_MAPK1
PSQAEREGPGTPPTTLARGKA

>Q6R891_MAPK1
EPRGPGGPLRSASPHRSAYEA

>Q6R891_MAPK1
ALDKLDADAVSPTVSQLSAVF

>P54259_MAPK8
EPAEEYETPESPVPPARSPSP

>Q14674_MAPK1
PGPIAPSTNSSPVLKTKPQPI

>Q9R1Z8_MAPK1
LCDDGPQLPASPNPTTTAHLS

>O60381_MAPK11
ARSGFSKNCGSPGSSQLSSNS

>O43521-2_MAPK9
APMSCDKSTQTPSPPCQAFNH

>O43521-2_MAPK8
TSLQTEPQDRSPAPMSCDKST

>O75582_MAPK3
EEFTEMDPTYSPAALPQSSEK

>O75582_MAPK3
LKPPDNQPLKTPCFTLHYAAP

>P49715_MAPK3
PRPPMSSHLQSPPHAPSSAAF

>Q14005_MAPK3
SSSSIRQRISSFETFGSSQLP

>P42574_MAPK14
TNFFRGDRCRSLTGKPKLFII

>O14994_MAPK3
RLSPQGQQPLSPQSGSPQQQR

>O00213_MAPK1
DDEEEEEDLSSPPGLPEPLES

>O00213_MAPK1
TTQWEPPGRASPSQGSSPQEE

>O00213_MAPK1
SLKPKRLGAHTPXXXXXXXXX

>O00213_MAPK1
GTLTFPAQSLSPEPLPQEEEK

>Q60749_MAPK1
TQPPPLLPPSTPGPDATVVGS

>P17655_MAPK3
LEAGTLFQDPSFPAIPSALGF

>P50548_MAPK1
EVLSPTEDPRSPPACSSSSSS

>P50548_MAPK1
EGPGEAGGPLTPRRVSSDLQH

>Q8IW41_MAPK1
FAKIDQGDLMTPQFTPYYVAP

>Q9BY84_MAPK1
LDGTNKLCQFSPVQELSEQTP

>Q07820_MAPK3
NTSTDGSLPSTPPPAEEEEDE

>P10828_MAPK3
RRTIQKNLHPSYSCKYEGKCV

>ENSP00000267569_MAPK9
TCIVRTDSVKTPESEGNPLLE

>Q16828_MAPK3
TNLDGSCSSSSPPLPVLGLGG

>Q60867_MAPK1
FFESPLTDCTSPSFDGPLSPP

>Q60867_MAPK1
ALSEILRSGKSPDLVSFVQTL

>Q14934_MAPK3
FYVSNGRRKRSPTQSFRFLPV

>Q14934_MAPK14
AQGGGAFFSPSPGSSSLSSWS

>P41212_MAPK3
ASSESHPKPSSPRQESTRVIQ

>P41212_MAPK3
SPLDNMIRRLSPAERAQGPRP

>Q9NYV6_MAPK3
TPSSFDTHFRSPSSSVGSPPV

>Q9NYV6_MAPK9
LQIIARYVPSTPWFLMPILVE

>P43354_MAPK1
YKPSSPPTPTTPGFQVQHSPM

>P11881_MAPK1
DKEAFAIVPVSPAEVRDLDFA

>P11881_MAPK1
SLTSFGNGPLSPGGPSKPGGG

>Q9R194_MAPK1
PRMNANSLLASPTGLSPYLRF

>P33242_MAPK1
IKSEYPEPYASPPQQPGPPYS

>Q08369_MAPK1
EGAAYTPPPVSPRFSFPGTTG

>P15037_MAPK3
DSASCELPLLTPCSKAVMSQA

>MAPK_nonphosphorylationsite
KYEWQEVEKGSLPEFYYRPPR

>MAPK_nonphosphorylationsite
KGACKVPAQESQDVSGSRPAA

>MAPK_nonphosphorylationsite
AAPLIGAPANSEDTHLVDPKT

>MAPK_nonphosphorylationsite
YQHIIVEHQYSHKFTVVVLRA

>MAPK_nonphosphorylationsite
HKFTVVVLRATKVTKGAFGDM

>MAPK_nonphosphorylationsite
TKGAFGDMLDTPDPYVELFIS

>MAPK_nonphosphorylationsite
GSRPHLIRLFSRDAPGREDNT

>MAPK_nonphosphorylationsite
TPDPYVELFISTTPDSRKRTR

>MAPK_nonphosphorylationsite
ISTTPDSRKRTRHFNNDINPV

>MAPK_nonphosphorylationsite
NNDINPVWNETFEFILDPNQE

>MAPK_nonphosphorylationsite
NRENLPGWNYTFWQWFDGVME

>MAPK_nonphosphorylationsite
HDLLINKPDGTFLLRFSDSEI

>MAPK_nonphosphorylationsite
RFSDSEIGGITIAWKFDSPER

>MAPK_nonphosphorylationsite
ERNLWNLKPFTTRDFSIRSLA

>MAPK_nonphosphorylationsite
RSLADRLGDLSYLIYVFPDRP

>MAPK_nonphosphorylationsite
FPDRPKDEVFSKYYTPVLAKA

>MAPK_nonphosphorylationsite
KQVVPEFVNASADAGGSSATY

>MAPK_nonphosphorylationsite
SQRHGSKYLATASTMDHARHG

>MAPK_nonphosphorylationsite
RHGFLPRHRDTGILDSIGRFF

>MAPK_nonphosphorylationsite
KGFKGVDAQGTLSKIFKLGGR

>MAPK_nonphosphorylationsite
ILDSLGRFFGSDRGAPKRGSG

>MAPK_nonphosphorylationsite
ERPLGEVYLDSSKPAVYNYPE

>MAPK_nonphosphorylationsite
ASADAGGSSATYMDQAPSPAV

>MAPK_nonphosphorylationsite
SNVRVSNGSPSLERMDARQAE

>MAPK_nonphosphorylationsite
DARQAEHPKPSACRNLFGPVD

>MAPK_nonphosphorylationsite
LFGPVDHEELTRDLEKHCRDM

>MAPK_nonphosphorylationsite
EKHCRDMEEASQRKWNFDFQN

>MAPK_nonphosphorylationsite
QVPYYLENEPSGYTVREAGPP

>MAPK_nonphosphorylationsite
AGPPAFYRPNSDNRRQGGRER

>MAPK_nonphosphorylationsite
RRQGGRERLASTNDKGSMAME

>MAPK_nonphosphorylationsite
TNDKGSMAMESAKETRYCAVC

>MAPK_nonphosphorylationsite
RYCAVCNDYASGYHYGVWSCE

>MAPK_nonphosphorylationsite
CEGCKAFFKRSIQGHNDYMCP

>MAPK_nonphosphorylationsite
QGHNDYMCPATNQCTIDKNRR

>MAPK_nonphosphorylationsite
QCTIDKNRRKSCQACRLRKCY

>MAPK_nonphosphorylationsite
AKRVPGFVDLTLHDQVHLLEC

>MAPK_nonphosphorylationsite
EILMIGLVWRSMEHPGKLLFA

>MAPK_nonphosphorylationsite
MVEIFDMLLATSSRFRMMNLQ

>MAPK_nonphosphorylationsite
LQGEEFVCLKSIILLNSGVYT

>MAPK_nonphosphorylationsite
SIILLNSGVYTFLSSTLKSLE

>MAPK_nonphosphorylationsite
DHIHRVLDKITDTLIHLMAKA

>MAPK_nonphosphorylationsite
LIHLMAKAGLTLQQQHQRLAQ

>MAPK_nonphosphorylationsite
QRLAQLLLILSHIRHMSNKGM

>MAPK_nonphosphorylationsite
MSNKGMEHLYSMKCKNVVPLY

>MAPK_nonphosphorylationsite
MLDAHRLHAPTSRGGASVEET

>MAPK_nonphosphorylationsite
TSRGGASVEETDQSHLATAGS

>MAPK_nonphosphorylationsite
TDQSHLATAGSTSSHSLQKYY

>MAPK_nonphosphorylationsite
DDGEGRGEVGSAGDMRAANLW

>MAPK_nonphosphorylationsite
GDMRAANLWPSPLMIKRSKKN

>MAPK_nonphosphorylationsite
LLDAEPPILYSEYDPTRPFSE

>MAPK_nonphosphorylationsite
YSEYDPTRPFSEASMMGLLTN

>MAPK_nonphosphorylationsite
FSEASMMGLLTNLADRELVHM

>MAPK_nonphosphorylationsite
SLTPGREENPSSVLAQERGDV

>MAPK_nonphosphorylationsite
ERGDVMDFYKTLRGGATVKVS

>MAPK_nonphosphorylationsite
TLRGGATVKVSASSPSLAVAS

>MAPK_nonphosphorylationsite
SASSPSLAVASQSDSKQRRLL

>MAPK_nonphosphorylationsite
RRLLVDFPKGSVSNAQQPDLS

>MAPK_nonphosphorylationsite
SVSNAQQPDLSKAVSLSMGLY

>MAPK_nonphosphorylationsite
SLSMGLYMGETETKVMGNDLG

>MAPK_nonphosphorylationsite
DLGFPQQGQISLSSGETDLKL

>MAPK_nonphosphorylationsite
GETDLKLLEESIANLNRSTSV

>MAPK_nonphosphorylationsite
ESIANLNRSTSVPENPKSSAS

>MAPK_nonphosphorylationsite
SVPENPKSSASTAVSAAPTEK

>MAPK_nonphosphorylationsite
AAPTEKEFPKTHSDVSSEQQH

>MAPK_nonphosphorylationsite
SSEQQHLKGQTGTNGGNVKLY

>MAPK_nonphosphorylationsite
PSNVTLPQVKTEKEDFIELCT

>MAPK_nonphosphorylationsite
TEKEDFIELCTPGVIKQEKLG

>MAPK_nonphosphorylationsite
PGVIKQEKLGTVYCQASFPGA

>MAPK_nonphosphorylationsite
PGANIIGNKMSAISVHGVSTS

>MAPK_nonphosphorylationsite
MSAISVHGVSTSGGQMYHYDM

>MAPK_nonphosphorylationsite
GGQMYHYDMNTASLSQQQDQK

>MAPK_nonphosphorylationsite
FNVIPPIPVGSENWNRCQGSG

>MAPK_nonphosphorylationsite
GSENWNRCQGSGDDNLTSLGT

>MAPK_nonphosphorylationsite
SGDDNLTSLGTLNFPGRTVFS

>MAPK_nonphosphorylationsite
TLNFPGRTVFSNGYSSPSMRP

>MAPK_nonphosphorylationsite
YSSPSMRPDVSSPPSSSSTAT

>MAPK_nonphosphorylationsite
SSPPSSSSTATTGPPPKLCLV

>MAPK_nonphosphorylationsite
GPPPKLCLVCSDEASGCHYGV

>MAPK_nonphosphorylationsite
EASGCHYGVLTCGSCKVFFKR

>MAPK_nonphosphorylationsite
QAGMNLEARKTKKKIKGIQQA

>MAPK_nonphosphorylationsite
KKKIKGIQQATTGVSQETSEN

>MAPK_nonphosphorylationsite
QETSENPGNKTIVPATLPQLT

>MAPK_nonphosphorylationsite
TIVPATLPQLTPTLVSLLEVI

>MAPK_nonphosphorylationsite
EPEVLYAGYDSSVPDSTWRIM

>MAPK_nonphosphorylationsite
SVPDSTWRIMTTLNMLGGRQV

>MAPK_nonphosphorylationsite
FRNLHLDDQMTLLQYSWMFLM

>MAPK_nonphosphorylationsite
FLMAFALGWRSYRQSSANLLC

>MAPK_nonphosphorylationsite
PDLIINEQRMTLPCMYDQCKH

>MAPK_nonphosphorylationsite
AAANAQVYGQTGLPYGPGSEA

>MAPK_nonphosphorylationsite
GPGSEAAAFGSNGLGGFPPLN

>MAPK_nonphosphorylationsite
NGLGGFPPLNSVSPSPLMLLH

>MAPK_nonphosphorylationsite
YDQCKHMLYVSSELHRLQVSY

>MAPK_nonphosphorylationsite
VSSELHRLQVSYEEYLCMKTL

>MAPK_nonphosphorylationsite
VSYEEYLCMKTLLLLSSVPKD

>MAPK_nonphosphorylationsite
LSSVPKDGLKSQELFDEIRMT

>MAPK_nonphosphorylationsite
SQELFDEIRMTYIKELGKAIV

>MAPK_nonphosphorylationsite
GKAIVKREGNSSQNWQRFYQL

>MAPK_nonphosphorylationsite
SQNWQRFYQLTKLLDSMHEVV

>MAPK_nonphosphorylationsite
VENLLNYCFQTFLDKTMSIEF

>MAPK_nonphosphorylationsite
EFPEMLAEIITNQIPKYSNGN

>MAPK_nonphosphorylationsite
PTPAAPAPAPSWPLSSSVPSQ

>MAPK_nonphosphorylationsite
PSWPLSSSVPSQKTYQGSYGF

>MAPK_nonphosphorylationsite
SYGFRLGFLHSGTAKSVTCTY

>MAPK_nonphosphorylationsite
HSGTAKSVTCTYSPALNKMFC

>MAPK_nonphosphorylationsite
LNKMFCQLAKTCPVQLWVDST

>MAPK_nonphosphorylationsite
KTCPVQLWVDSTPPPGTRVRA

>MAPK_nonphosphorylationsite
RVRAMAIYKQSQHMTEVVRRC

>MAPK_nonphosphorylationsite
VRRCPHHERCSDSDGLAPPQH

>MAPK_nonphosphorylationsite
LRVEYLDDRNTFRHSVVVPYE

>MAPK_nonphosphorylationsite
VVPYEPPEVGSDCTTIHYNYM

>MAPK_nonphosphorylationsite
TTIHYNYMCNSSCMGGMNRRP

>MAPK_nonphosphorylationsite
MGGMNRRPILTIITLEDSSGN

>MAPK_nonphosphorylationsite
DSSGNLLGRNSFEVRVCACPG

>MAPK_nonphosphorylationsite
VCACPGRDRRTEEENLRKKGE

>MAPK_nonphosphorylationsite
GEPHHELPPGSTKRALPNNTS

>MAPK_nonphosphorylationsite
GSTKRALPNNTSSSPQPKKKP

>MAPK_nonphosphorylationsite
KKKPLDGEYFTLQIRGRERFE

>MAPK_nonphosphorylationsite
DAQAGKEPGGSRAHSSHLKSK

>MAPK_nonphosphorylationsite
GSRAHSSHLKSKKGQSTSRHK

>MAPK_nonphosphorylationsite
WDPFRDWYPHSRLFDQAFGLP

>MAPK_nonphosphorylationsite
EERQDEHGYISRCFTRKYTLP

>MAPK_nonphosphorylationsite
KYTLPPGVDPTQVSSSLSPEG

>MAPK_nonphosphorylationsite
QVSSSLSPEGTLTVEAPMPKL

>MAPK_nonphosphorylationsite
TVEAPMPKLATQSNEITIPVT

>MAPK_nonphosphorylationsite
TQSNEITIPVTFESRAQLGGP

>MAPK_nonphosphorylationsite
VRPLPPAAIESPAVAAPAYSR

>MAPK_nonphosphorylationsite
LSSGVSEIRHTADRWRVSLDV

>MAPK_nonphosphorylationsite
DVNHFAPDELTVKTKDGVVEI

>MAPK_nonphosphorylationsite
VKTKDGVVEITGKHEERQDEH

>MAPK_nonphosphorylationsite
TTFYDDALNASFLPSESGPYG

>MAPK_nonphosphorylationsite
GFVRALAELHSQNTLPSVTSA

>MAPK_nonphosphorylationsite
HSQNTLPSVTSAAQPVNGAGM

>MAPK_nonphosphorylationsite
GAGMVAPAVASVAGGSGSGGF

>MAPK_nonphosphorylationsite
VAGGSGSGGFSASLHSEPPVY

>MAPK_nonphosphorylationsite
HSEPPVYANLSNFNPGALSSG

>MAPK_nonphosphorylationsite
LSNFNPGALSSGGGAPSYGAA

>MAPK_nonphosphorylationsite
RLQALKEEPQTVPEMPGETPP

>MAPK_nonphosphorylationsite
PEMPGETPPLSPIDMESQERI

>MAPK_nonphosphorylationsite
RKRMRNRIAASKCRKRKLERI

>MAPK_nonphosphorylationsite
RIARLEEKVKTLKAQNSELAS

>MAPK_nonphosphorylationsite
TLKAQNSELASTANMLREQVA

>MAPK_nonphosphorylationsite
LKQKVMNHVNSGCQLMLTQQL

>MAPK_nonphosphorylationsite
IRVTQKSYKVSTSGPRAFSSR

>MAPK_nonphosphorylationsite
VSTSGPRAFSSRSYTSGPGSR

>MAPK_nonphosphorylationsite
QQNKMLETKWSLLQQQKTARS

>MAPK_nonphosphorylationsite
SLLQQQKTARSNMDNMFESYI

>MAPK_nonphosphorylationsite
YINNLRRQLETLGQEKLKLEA

>MAPK_nonphosphorylationsite
NKYEDEINKRTEMENEFVLIK

>MAPK_nonphosphorylationsite
EAYMNKVELESRLEGLTDEIN

>MAPK_nonphosphorylationsite
LYEEEIRELQSQISDTSVVLS

>MAPK_nonphosphorylationsite
SQISDTSVVLSMDNSRSLDMD

>MAPK_nonphosphorylationsite
MDNSRSLDMDSIIAEVKAQYE

>MAPK_nonphosphorylationsite
KAQYEDIANRSRAEAESMYQI

>MAPK_nonphosphorylationsite
MYQIKYEELQSLAGKHGDDLR

>MAPK_nonphosphorylationsite
AGKHGDDLRRTKTEISEMNRN

>MAPK_nonphosphorylationsite
TEISEMNRNISRLQAEIEGLK

>MAPK_nonphosphorylationsite
EIEGLKGQRASLEAAIADAEQ

>MAPK_nonphosphorylationsite
LAIKDANAKLSELEAALQRAK

>MAPK_nonphosphorylationsite
VKLALDIEIATYRKLLEGEES

>MAPK_nonphosphorylationsite
TYRKLLEGEESRLESGMQNMS

>MAPK_nonphosphorylationsite
SRLESGMQNMSIHTKTTSGYA

>MAPK_nonphosphorylationsite
TSPGLSYSLGSSFGSGAGSSS

>MAPK_nonphosphorylationsite
GSSFGSGAGSSSFSRTSSSRA

>MAPK_nonphosphorylationsite
SRAVVVKKIETRDGKLVSESS

>MAPK_nonphosphorylationsite
SSRSYTSGPGSRISSSSFSRV

>MAPK_nonphosphorylationsite
ISSSSFSRVGSSNFRGGLGGG

>MAPK_nonphosphorylationsite
GGLGGGYGGASGMGGITAVTV

>MAPK_nonphosphorylationsite
EVDPNIQAVRTQEKEQIKTLN

>MAPK_nonphosphorylationsite
QIKTLNNKFASFIDKVRFLEQ

>MAPK_nonphosphorylationsite
KGEQLRILEQSGEWWKAQSLT

>MAPK_nonphosphorylationsite
SGEWWKAQSLTTGQEGFIPFN

>MAPK_nonphosphorylationsite
IPFNFVAKANSLEPEPWFFKN

>MAPK_nonphosphorylationsite
EPEPWFFKNLSRKDAERQLLA

>MAPK_nonphosphorylationsite
AERQLLAPGNTHGSFLIRESE

>MAPK_nonphosphorylationsite
NTHGSFLIRESESTAGSFSLS

>MAPK_nonphosphorylationsite
SESTAGSFSLSVRDFDQNQGE

>MAPK_nonphosphorylationsite
RNLDNGGFYISPRITFPGLHE

>MAPK_nonphosphorylationsite
PGLHELVRHYTNASDGLCTRL

>MAPK_nonphosphorylationsite
NASDGLCTRLSRPCQTQKPQK

>MAPK_nonphosphorylationsite
WEDEWEVPRETLKLVERLGAG

>MAPK_nonphosphorylationsite
EVWMGYYNGHTKVAVKSLKQG

>MAPK_nonphosphorylationsite
KVAVKSLKQGSMSPDAFLAEA

>MAPK_nonphosphorylationsite
QRLVRLYAVVTQEPIYIITEY

>MAPK_nonphosphorylationsite
YIITEYMENGSLVDFLKTPSG

>MAPK_nonphosphorylationsite
GSLVDFLKTPSGIKLTINKLL

>MAPK_nonphosphorylationsite
RDLRAANILVSDTLSCKIADF

>MAPK_nonphosphorylationsite
LARLIEDNEYTAREGAKFPIK

>MAPK_nonphosphorylationsite
REGAKFPIKWTAPEAINYGTF

>MAPK_nonphosphorylationsite
WTAPEAINYGTFTIKSDVWSF

>MAPK_nonphosphorylationsite
GTFTIKSDVWSFGILLTEIVT

>MAPK_nonphosphorylationsite
SFGILLTEIVTHGRIPYPGMT

>MAPK_nonphosphorylationsite
THGRIPYPGMTNPEVIQNLER

>MAPK_nonphosphorylationsite
CWKERPEDRPTFDYLRSVLED

>MAPK_nonphosphorylationsite
RAPHVAGGPPSPEVGSPLLCR

>MAPK_nonphosphorylationsite
CRPAAGPFPGSQTSDTLPEVS

>MAPK_nonphosphorylationsite
SQTSDTLPEVSAIPISLDGLL

>MAPK_nonphosphorylationsite
FPRPCQGQDPSDEKTQDQQSL

>MAPK_nonphosphorylationsite
PSDEKTQDQQSLSDVEGAYSR

>MAPK_nonphosphorylationsite
QSLSDVEGAYSRAEATRGAGG

>MAPK_nonphosphorylationsite
RAEATRGAGGSSSSPPEKDSG

>MAPK_nonphosphorylationsite
GSSSSPPEKDSGLLDSVLDTL

>MAPK_nonphosphorylationsite
DSGLLDSVLDTLLAPSGPGQS

>MAPK_nonphosphorylationsite
TLLAPSGPGQSQPSPPACEVT

>MAPK_nonphosphorylationsite
SQPSPPACEVTSSWCLFGPEL

>MAPK_nonphosphorylationsite
LPEDPPAAPATQRVLSPLMSR

>MAPK_nonphosphorylationsite
ATQRVLSPLMSRSGCKVGDSS

>MAPK_nonphosphorylationsite
MSRSGCKVGDSSGTAAAHKVL

>MAPK_nonphosphorylationsite
AAHKVLPRGLSPARQLLLPAS

>MAPK_nonphosphorylationsite
SPARQLLLPASESPHWSGAPV

>MAPK_nonphosphorylationsite
PHWSGAPVKPSPQAAAVEVEE

>MAPK_nonphosphorylationsite
AAVEVEEEDGSESEESAGPLL

>MAPK_nonphosphorylationsite
GAASAFAPPRSSPCASSTPVA

>MAPK_nonphosphorylationsite
EPKDDAYPLYSDFQPPALKIK

>MAPK_nonphosphorylationsite
IKEEEEGAEASARSPRSYLVA

>MAPK_nonphosphorylationsite
GPPPPLPPRATPSRPGEAAVT

>MAPK_nonphosphorylationsite
TPSRPGEAAVTAAPASASVSS

>MAPK_nonphosphorylationsite
VTAAPASASVSSASSSGSTLE

>MAPK_nonphosphorylationsite
APPPCKAPGASGCLLPRDGLP

>MAPK_nonphosphorylationsite
GCLLPRDGLPSTSASAAAAGA

>MAPK_nonphosphorylationsite
PPYLNYLRPDSEASQSPQYSF

>MAPK_nonphosphorylationsite
DSEASQSPQYSFESLPQKICL

>MAPK_nonphosphorylationsite
LPQPVGVPNESQALSQRFTFS

>MAPK_nonphosphorylationsite
SQALSQRFTFSPGQDIQLIPP

>MAPK_nonphosphorylationsite
LIPPLINLLMSIEPDVIYAGH

>MAPK_nonphosphorylationsite
PDVIYAGHDNTKPDTSSSLLT

>MAPK_nonphosphorylationsite
TKPDTSSSLLTSLNQLGERQL

>MAPK_nonphosphorylationsite
LNQLGERQLLSVVKWSKSLPG

>MAPK_nonphosphorylationsite
IDDQITLIQYSWMSLMVFGLG

>MAPK_nonphosphorylationsite
SLMVFGLGWRSYKHVSGQMLY

>MAPK_nonphosphorylationsite
LILNEQRMKESSFYSLCLTMW

>MAPK_nonphosphorylationsite
IPQEFVKLQVSQEEFLCMKVL

>MAPK_nonphosphorylationsite
LCMKVLLLLNTIPLEGLRSQT

>MAPK_nonphosphorylationsite
TIPLEGLRSQTQFEEMRSSYI

>MAPK_nonphosphorylationsite
AIGLRQKGVVSSSQRFYQLTK

>MAPK_nonphosphorylationsite
VKQLHLYCLNTFIQSRALSVE

>MAPK_nonphosphorylationsite
ALSVEFPEMMSEVIAAQLPKI

>MAPK_nonphosphorylationsite
AVAAAAAAVPSEPGDPLEAVA

>MAPK_nonphosphorylationsite
EGKAVLNLLFSPRATKPSALS

>MAPK_nonphosphorylationsite
SPRATKPSALSRAVKVFETFE

>MAPK_nonphosphorylationsite
TFEAKIHHLETRPAQRPRAGG

>MAPK_nonphosphorylationsite
VRRGDLAALLSGVRQVSEDVR

>MAPK_nonphosphorylationsite
GVRQVSEDVRSPAGPKVPWFP

>MAPK_nonphosphorylationsite
PKVPWFPRKVSELDKCHHLVT

>MAPK_nonphosphorylationsite
SELDKCHHLVTKFDPDLDLDH

>MAPK_nonphosphorylationsite
PDLDLDHPGFSDQVYRQRRKL

>MAPK_nonphosphorylationsite
HGDPIPRVEYTAEEIATWKEV

>MAPK_nonphosphorylationsite
EEIATWKEVYTTLKGLYATHA

>MAPK_nonphosphorylationsite
LEAFALLERFSGYREDNIPQL

>MAPK_nonphosphorylationsite
EDNIPQLEDVSRFLKERTGFQ

>MAPK_nonphosphorylationsite
FQLRPVAGLLSARDFLASLAF

>MAPK_nonphosphorylationsite
ASLAFRVFQCTQYIRHASSPM

>MAPK_nonphosphorylationsite
YIRHASSPMHSPEPDCCHELL

>MAPK_nonphosphorylationsite
LGHVPMLADRTFAQFSQDIGL

>MAPK_nonphosphorylationsite
AQFSQDIGLASLGASDEEIEK

>MAPK_nonphosphorylationsite
GASDEEIEKLSTLSWFTVEFG

>MAPK_nonphosphorylationsite
EVKAYGAGLLSSYGELLHCLS

>MAPK_nonphosphorylationsite
SSYGELLHCLSEEPEIRAFDP

>MAPK_nonphosphorylationsite
AAAVQPYQDQTYQSVYFVSES

>MAPK_nonphosphorylationsite
TYQSVYFVSESFSDAKDKLRS

>MAPK_nonphosphorylationsite
SFSDAKDKLRSYASRIQRPFS

>MAPK_nonphosphorylationsite
SYASRIQRPFSVKFDPYTLAI

>MAPK_nonphosphorylationsite
PYTLAIDVLDSPQAVRRSLEG

>MAPK_nonphosphorylationsite
RSPRFIGRRQSLIEDARKERE

>MAPK_nonphosphorylationsite
SDQDHSMDEMTAVVKIEKGVG

>MAPK_nonphosphorylationsite
GGNGNGGGAFSQARSSSTGSS

>MAPK_nonphosphorylationsite
SVQAEEQKLISEEDLLRKRRE

>MAPK_nonphosphorylationsite
GKRELNAEKASTNSETNRGES

>MAPK_nonphosphorylationsite
STNSETNRGESEKKRNLGELS

>MAPK_nonphosphorylationsite
SEKKRNLGELSRTTSEDNEVF

>MAPK_nonphosphorylationsite
GEADANQNNGTSSQDTAVTDS

>MAPK_nonphosphorylationsite
TSSQDTAVTDSKRTADPKNAW

>MAPK_nonphosphorylationsite
WQDAHPADPGSRPHLIRLFSR

>MAPK_nonphosphorylationsite
FSQARSSSTGSSSSTGGGGQE

>MAPK_nonphosphorylationsite
SSSTGGGGQESQPSPLALLAA

>MAPK_nonphosphorylationsite
QPSPLALLAATCSRIESPNEN

>MAPK_nonphosphorylationsite
CSRIESPNENSNNSQGPSQSG

>MAPK_nonphosphorylationsite
NSNNSQGPSQSGGTGELDLTA

>MAPK_nonphosphorylationsite
QSGGTGELDLTATQLSQGANG

>MAPK_nonphosphorylationsite
SQGANGWQIISSSSGATPTSK

>MAPK_nonphosphorylationsite
ISSSSGATPTSKEQSGSSTNG

>MAPK_nonphosphorylationsite
KEQSGSSTNGSNGSESSKNRT

>MAPK_nonphosphorylationsite
SNGSESSKNRTVSGGQYVVAA

>MAPK_nonphosphorylationsite
APNLQNQQVLTGLPGVMPNIQ

>MAPK_nonphosphorylationsite
IQYQVIPQFQTVDGQQLQFAA

>MAPK_nonphosphorylationsite
VDGQQLQFAATGAQVQQDGSG

>MAPK_nonphosphorylationsite
ATGAQVQQDGSGQIQIIPGAN

>MAPK_nonphosphorylationsite
IIPGANQQIITNRGSGGNIIA

>MAPK_nonphosphorylationsite
PLQGLANNVLSGQTQYVTNVP

>MAPK_nonphosphorylationsite
NVPVALNGNITLLPVNSVSAA

>MAPK_nonphosphorylationsite
LLPVNSVSAATLTPSSQAVTI

>MAPK_nonphosphorylationsite
ATLTPSSQAVTISSSGSQESG

>MAPK_nonphosphorylationsite
VTISSSGSQESGSQPVTSGTT

>MAPK_nonphosphorylationsite
ESGSQPVTSGTTISSASLVSS

>MAPK_nonphosphorylationsite
GTTISSASLVSSQASSSSFFT

>MAPK_nonphosphorylationsite
SSQASSSSFFTNANSYSTTTT

>MAPK_nonphosphorylationsite
FTNANSYSTTTTTSNMGIMNF

>MAPK_nonphosphorylationsite
TTSNMGIMNFTTSGSSGTNSQ

>MAPK_nonphosphorylationsite
FTTSGSSGTNSQGQTPQRVSG

>MAPK_nonphosphorylationsite
NSQGQTPQRVSGLQGSDALNI

>MAPK_nonphosphorylationsite
SDALNIQQNQTSGGSLQAGQQ

>MAPK_nonphosphorylationsite
QQKEGEQNQQTQQQQILIQPQ

>MAPK_nonphosphorylationsite
ALQALQAAPLSGQTFTTQAIS

>MAPK_nonphosphorylationsite
SGQTFTTQAISQETLQNLQLQ

>MAPK_nonphosphorylationsite
TPTVGPNGQVSWQTLQLQNLQ

>MAPK_nonphosphorylationsite
NLQVQNPQAQTITLAPMQGVS

>MAPK_nonphosphorylationsite
TITLAPMQGVSLGQTSSSNTT

>MAPK_nonphosphorylationsite
VSLGQTSSSNTTLTPIASAAS

>MAPK_nonphosphorylationsite
TTLTPIASAASIPAGTVTVNA

>MAPK_nonphosphorylationsite
GTVTVNAAQLSSMPGLQTINL

>MAPK_nonphosphorylationsite
SMPGLQTINLSALGTSGIQVH

>MAPK_nonphosphorylationsite
GAGGDGIHDDTAGGEEGENSP

>MAPK_nonphosphorylationsite
DTAGGEEGENSPDAQPQAGRR

>MAPK_nonphosphorylationsite
PDAQPQAGRRTRREACTCPYC

>MAPK_nonphosphorylationsite
EACTCPYCKDSEGRGSGDPGK

>MAPK_nonphosphorylationsite
IQGCGKVYGKTSHLRAHLRWH

>MAPK_nonphosphorylationsite
SHLRAHLRWHTGERPFMCTWS

>MAPK_nonphosphorylationsite
TGERPFMCTWSYCGKRFTRSD

>MAPK_nonphosphorylationsite
WSYCGKRFTRSDELQRHKRTH

>MAPK_nonphosphorylationsite
RSDELQRHKRTHTGEKKFACP

>MAPK_nonphosphorylationsite
CPECPKRFMRSDHLSKHIKTH

>MAPK_nonphosphorylationsite
RSDHLSKHIKTHQNKKGGPGV

>MAPK_nonphosphorylationsite
NKKGGPGVALSVGTLPLDSGA

>MAPK_nonphosphorylationsite
CPEGIARLANSGINVMQVADL

>MAPK_nonphosphorylationsite
VDFSLADAINTEFKNTRTNEK

>MAPK_nonphosphorylationsite
ELEQLKGQGKSRLGDLYEEEM

>MAPK_nonphosphorylationsite
RELRRQVDQLTNDKARVEVER

>MAPK_nonphosphorylationsite
EMLQREEAENTLQSFRQDVDN

>MAPK_nonphosphorylationsite
QSFRQDVDNASLARLDLERKV

>MAPK_nonphosphorylationsite
ARLDLERKVESLQEEIAFLKK

>MAPK_nonphosphorylationsite
EQHVQIDVDVSKPDLTAALRD

>MAPK_nonphosphorylationsite
ALRDVRQQYESVAAKNLQEAE

>MAPK_nonphosphorylationsite
NLQEAEEWYKSKFADLSEAAN

>MAPK_nonphosphorylationsite
NDALRQAKQESTEYRRQVQSL

>MAPK_nonphosphorylationsite
ESTEYRRQVQSLTCEVDALKG

>MAPK_nonphosphorylationsite
LTCEVDALKGTNESLERQMRE

>MAPK_nonphosphorylationsite
FAVEAANYQDTIGRLQDEIQN

>MAPK_nonphosphorylationsite
KLLEGEESRISLPLPNFSSLN

>MAPK_nonphosphorylationsite
PNFSSLNLRETNLDSLPLVDT

>MAPK_nonphosphorylationsite
TNLDSLPLVDTHSKRTLLIKT

>MAPK_nonphosphorylationsite
THSKRTLLIKTVETRDGQVIN

>MAPK_nonphosphorylationsite
SYRRMFGGPGTASRPSSSRSY

>MAPK_nonphosphorylationsite
GTASRPSSSRSYVTTSTRTYS

>MAPK_nonphosphorylationsite
FAEMSSQLHLTPFTARGRFAT

>MAPK_nonphosphorylationsite
TPFTARGRFATVVEELFRDGV

>MAPK_nonphosphorylationsite
FEFGGVMCVESVNREMSPLVD

>MAPK_nonphosphorylationsite
PLVDNIALWMTEYLNRHLHTW

>MAPK_nonphosphorylationsite
MTEYLNRHLHTWIQDNGGWDA

>MAPK_nonphosphorylationsite
WDAFVELYGPSMRPLFDFSWL

>MAPK_nonphosphorylationsite
MRPLFDFSWLSLKTLLSLALV

>MAPK_nonphosphorylationsite
IVMKYIHYKLSQRGYEWDAGD

>MAPK_nonphosphorylationsite
KKNEDAKKRLSVERIYQKKTQ

>MAPK_nonphosphorylationsite
LSVERIYQKKTQLEHILLRPD

>MAPK_nonphosphorylationsite
QLEHILLRPDTYIGSVELVTQ

>MAPK_nonphosphorylationsite
DTYIGSVELVTQQMWVYDEDV

>MAPK_nonphosphorylationsite
EDVGINYREVTFVPGLYKIFD

>MAPK_nonphosphorylationsite
ADNKQRDPKMSCIRVTIDPEN

>MAPK_nonphosphorylationsite
VTIDPENNLISIWNNGKGIPV

>MAPK_nonphosphorylationsite
VPALIFGQLLTSSNYDDDEKK

>MAPK_nonphosphorylationsite
SNYDDDEKKVTGGRNGYGAKL

>MAPK_nonphosphorylationsite
GYGAKLCNIFSTKFTVETASR

>MAPK_nonphosphorylationsite
FSTKFTVETASREYKKMFKQT

>MAPK_nonphosphorylationsite
SREYKKMFKQTWMDNMGRAGE

>MAPK_nonphosphorylationsite
ELKPFNGEDYTCITFQPDLSK

>MAPK_nonphosphorylationsite
YTCITFQPDLSKFKMQSLDKD

>MAPK_nonphosphorylationsite
MVRRAYDIAGSTKDVKVFLNG

>MAPK_nonphosphorylationsite
GNKLPVKGFRSYVDMYLKDKL

>MAPK_nonphosphorylationsite
DMYLKDKLDETGNSLKVIHEQ

>MAPK_nonphosphorylationsite
QVNHRWEVCLTMSEKGFQQIS

>MAPK_nonphosphorylationsite
TMSEKGFQQISFVNSIATSKG

>MAPK_nonphosphorylationsite
HVDYVADQIVTKLVDVVKKKN

>MAPK_nonphosphorylationsite
IFVNALIENPTFDSQTKENMT

>MAPK_nonphosphorylationsite
TFDSQTKENMTLQPKSFGSTC

>MAPK_nonphosphorylationsite
MTLQPKSFGSTCQLSEKFIKA

>MAPK_nonphosphorylationsite
KAAIGCGIVESILNWVKFKAQ

>MAPK_nonphosphorylationsite
KAQVQLNKKCSAVKHNRIKGI

>MAPK_nonphosphorylationsite
DDANDAGGRNSTECTLILTEG

>MAPK_nonphosphorylationsite
ECTLILTEGDSAKTLAVSGLG

>MAPK_nonphosphorylationsite
RGKILNVREASHKQIMENAEI

>MAPK_nonphosphorylationsite
QYKKNYEDEDSLKTLRYGKIM

>MAPK_nonphosphorylationsite
TLRYGKIMIMTDQDQDGSHIK

>MAPK_nonphosphorylationsite
LINFIHHNWPSLLRHRFLEEF

>MAPK_nonphosphorylationsite
LRHRFLEEFITPIVKVSKNKQ

>MAPK_nonphosphorylationsite
SKNKQEMAFYSLPEFEEWKSS

>MAPK_nonphosphorylationsite
YSLPEFEEWKSSTPNHKKWKV

>MAPK_nonphosphorylationsite
WKVKYYKGLGTSTSKEAKEYF

>MAPK_nonphosphorylationsite
MKRHRIQFKYSGPEDDAAISL

>MAPK_nonphosphorylationsite
YSGPEDDAAISLAFSKKQIDD

>MAPK_nonphosphorylationsite
KQIDDRKEWLTNFMEDRRQRK

>MAPK_nonphosphorylationsite
GLPEDYLYGQTTTYLTYNDFI

>MAPK_nonphosphorylationsite
DFINKELILFSNSDNERSIPS

>MAPK_nonphosphorylationsite
SNSDNERSIPSMVDGLKPGQR

>MAPK_nonphosphorylationsite
LKPGQRKVLFTCFKRNDKREV

>MAPK_nonphosphorylationsite
REVKVAQLAGSVAEMSSYHHG

>MAPK_nonphosphorylationsite
EMSSYHHGEMSLMMTIINLAQ

>MAPK_nonphosphorylationsite
IINLAQNFVGSNNLNLLQPIG

>MAPK_nonphosphorylationsite
NLLQPIGQFGTRLHGGKDSAS

>MAPK_nonphosphorylationsite
TRLHGGKDSASPRYIFTMLSS

>MAPK_nonphosphorylationsite
ASPRYIFTMLSSLARLLFPPK

>MAPK_nonphosphorylationsite
RLLFPPKDDHTLKFLYDDNQR

>MAPK_nonphosphorylationsite
VLINGAEGIGTGWSCKIPNFD

>MAPK_nonphosphorylationsite
DGEEPLPMLPSYKNFKGTIEE

>MAPK_nonphosphorylationsite
EELAPNQYVISGEVAILNSTT

>MAPK_nonphosphorylationsite
ISGEVAILNSTTIEISELPVR

>MAPK_nonphosphorylationsite
TIEISELPVRTWTQTYKEQVL

>MAPK_nonphosphorylationsite
EQVLEPMLNGTEKTPPLITDY

>MAPK_nonphosphorylationsite
PLITDYREYHTDTTVKFVVKM

>MAPK_nonphosphorylationsite
DTTVKFVVKMTEEKLAEAERV

>MAPK_nonphosphorylationsite
VGLHKVFKLQTSLTCNSMVLF

>MAPK_nonphosphorylationsite
DHVGCLKKYDTVLDILRDFFE

>MAPK_nonphosphorylationsite
EWLLGMLGAESAKLNNQARFI

>MAPK_nonphosphorylationsite
IKVLIQRGYDSDPVKAWKEAQ

>MAPK_nonphosphorylationsite
KVPDEEENEESDNEKETEKSD

>MAPK_nonphosphorylationsite
ESDNEKETEKSDSVTDSGPTF

>MAPK_nonphosphorylationsite
KSDSVTDSGPTFNYLLDMPLW

>MAPK_nonphosphorylationsite
SRDAPGREDNTFKDRPSESDE

>MAPK_nonphosphorylationsite
DRPSESDELQTIQEDSAATSE

>MAPK_nonphosphorylationsite
QTIQEDSAATSESLDVMASQK

>MAPK_nonphosphorylationsite
LDVMASQKRPSQRHGSKYLAT


>MAPK_nonphosphorylationsite
YLLDMPLWYLTKEKKDELCRL

>MAPK_nonphosphorylationsite
LRNEKEQELDTLKRKSPSDLW

>MAPK_nonphosphorylationsite
LEKKQKREPGTKTKKQTTLAF

>MAPK_nonphosphorylationsite
IKKGKKRNPWSDSESDRSSDE

>MAPK_nonphosphorylationsite
DSESDRSSDESNFDVPPRETE

>MAPK_nonphosphorylationsite
ESNFDVPPRETEPRRAATKTK

>MAPK_nonphosphorylationsite
ETEPRRAATKTKFTMDLDSDE

>MAPK_nonphosphorylationsite
TMDLDSDEDFSDFDEKTDDED

>MAPK_nonphosphorylationsite
PPKTKTSPKLSNKELKPQKSV

>MAPK_nonphosphorylationsite
LSNKELKPQKSVVSDLEADDV

>MAPK_nonphosphorylationsite
SPPATHFPDETEITNPVPKKN

>MAPK_nonphosphorylationsite
ITNPVPKKNVTVKKTAAKSQS

>MAPK_nonphosphorylationsite
TVKKTAAKSQSSTSTTGAKKR

>MAPK_nonphosphorylationsite
GAKKRAAPKGTKRDPALNSGV

>MAPK_nonphosphorylationsite
KRDPALNSGVSQKPDPAKTKN

>MAPK_nonphosphorylationsite
KTKNRRKRKPSTSDDSDSNFE

>MAPK_nonphosphorylationsite
DSDSNFEKIVSKAVTSKKSKG

>MAPK_nonphosphorylationsite
AVTSKKSKGESDDFHMDFDSA

>MAPK_nonphosphorylationsite
ESDDFHMDFDSAVAPRAKSVR

>MAPK_nonphosphorylationsite
PSDLWKEDLATFIEELEAVEA

>MAPK_nonphosphorylationsite
PRGQRVIPRITIEMKAEAEKK

>MAPK_nonphosphorylationsite
AGAAAALGRGSALGGSLNRTP

>MAPK_nonphosphorylationsite
GSALGGSLNRTPTGRPGGGGG

>MAPK_nonphosphorylationsite
AVSGAKPGKKTRGRVKIKMEF

>MAPK_nonphosphorylationsite
EFIDNKLRRYTTFSKRKTGIM

>MAPK_nonphosphorylationsite
TGIMKKAYELSTLTGTQVLLL

>MAPK_nonphosphorylationsite
TGTQVLLLVASETGHVYTFAT

>MAPK_nonphosphorylationsite
SETGHVYTFATRKLQPMITSE

>MAPK_nonphosphorylationsite
ATRKLQPMITSETGKALIQTC

>MAPK_nonphosphorylationsite
TSETGKALIQTCLNSPDSPPR

>MAPK_nonphosphorylationsite
CLNSPDSPPRSDPTTDQRMSA

>MAPK_nonphosphorylationsite
RSDPTTDQRMSATGFEETDLT

>MAPK_nonphosphorylationsite
SATGFEETDLTYQVSESDSSG

>MAPK_nonphosphorylationsite
LTYQVSESDSSGETKDTLKPA

>MAPK_nonphosphorylationsite
ETKDTLKPAFTVTNLPGTTST

>MAPK_nonphosphorylationsite
FTVTNLPGTTSTIQTAPSTST

>MAPK_nonphosphorylationsite
TSTIQTAPSTSTTMQVSSGPS

>MAPK_nonphosphorylationsite
STTMQVSSGPSFPITNYLAPV

>MAPK_nonphosphorylationsite
FPITNYLAPVSASVSPSAVSS

>MAPK_nonphosphorylationsite
VSASVSPSAVSSANGTVLKST

>MAPK_nonphosphorylationsite
VSSANGTVLKSTGSGPVSSGG

>MAPK_nonphosphorylationsite
VSSGGLMQLPTSFTLMPGGAV

>MAPK_nonphosphorylationsite
IQVHQAPQQASPSRDSSTDLT

>MAPK_nonphosphorylationsite
SPSRDSSTDLTQTSSSGTVTL

>MAPK_nonphosphorylationsite
LTQTSSSGTVTLPATIMTSSV

>MAPK_nonphosphorylationsite
VTLPATIMTSSVPTTVGGHMM

>MAPK_nonphosphorylationsite
TTVGGHMMYPSPHAVMYAPTS

>MAPK_nonphosphorylationsite
PSPHAVMYAPTSGLGDGSLTV

>MAPK_nonphosphorylationsite
PTSGLGDGSLTVLNAFSQAPS

>MAPK_nonphosphorylationsite
TVLNAFSQAPSTMQVSHSQVQ

>MAPK_nonphosphorylationsite
EPGGVPQVFLTASSGTVQIPV

>MAPK_nonphosphorylationsite
ASSGTVQIPVSAVQLHQMAVI

>MAPK_nonphosphorylationsite
QMAVIGQQAGSSSNLTELQVV

>MAPK_nonphosphorylationsite
LLGFEKRFVPSQHYVYMFLVK

>MAPK_nonphosphorylationsite
YMFLVKWQDLSEKVVYRRFTE

>MAPK_nonphosphorylationsite
LSEKVVYRRFTEIYEFHKTLK

>MAPK_nonphosphorylationsite
GQRAAENRQGTLTEYCSTLMS

>MAPK_nonphosphorylationsite
TLTEYCSTLMSLPTKISRCPH

>MAPK_nonphosphorylationsite
KVRPDDLKLPTDNQTKKPETY

>MAPK_nonphosphorylationsite
PTDNQTKKPETYLMPKDGKST

>MAPK_nonphosphorylationsite
ETYLMPKDGKSTATDITGPII

>MAPK_nonphosphorylationsite
TDITGPIILQTYRAIADYEKT

>MAPK_nonphosphorylationsite
TYRAIADYEKTSGSEMALSTG

>MAPK_nonphosphorylationsite
KTSGSEMALSTGDVVEVVEKS

>MAPK_nonphosphorylationsite
TGDVVEVVEKSESGWWFCQMK

>MAPK_nonphosphorylationsite
MKAKRGWIPASFLEPLDSPDE

>MAPK_nonphosphorylationsite
FLEPLDSPDETEDPEPNYAGE

>MAPK_nonphosphorylationsite
GEPYVAIKAYTAVEGDEVSLL

>MAPK_nonphosphorylationsite
GWWVIRKDDVTGYFPSMYLQK

>MAPK_nonphosphorylationsite
GYFPSMYLQKSGQDVSQAQRQ

>MAPK_nonphosphorylationsite
DWVMWAVNEFSLKGVDFQKFC

>MAPK_nonphosphorylationsite
VNGVNPAYPESRYTSDYFISY

>MAPK_nonphosphorylationsite
ESRYTSDYFISYGIEHAQCVP

>MAPK_nonphosphorylationsite
GIEHAQCVPPSEFSEPSFITE

>MAPK_nonphosphorylationsite
PSEFSEPSFITESYQTLHPIS

>MAPK_nonphosphorylationsite
TESYQTLHPISSEELLSLKYE

>MAPK_nonphosphorylationsite
LSLKYENDYPSVILRDPLQTD

>MAPK_nonphosphorylationsite
PSVILRDPLQTDTLQNDYFAI

>MAPK_nonphosphorylationsite
DYFAIKQEVVTPDNMCMGRTS

>MAPK_nonphosphorylationsite
VTPDNMCMGRTSRGKLGGQDS

>MAPK_nonphosphorylationsite
TSRGKLGGQDSFESIESYDSC

>MAPK_nonphosphorylationsite
DSFESIESYDSCDRLTQSWSS

>MAPK_nonphosphorylationsite
DSCDRLTQSWSSQSSFNSLQR

>MAPK_nonphosphorylationsite
SSFNSLQRVPSYDSFDSEDYP

>MAPK_nonphosphorylationsite
AALPNHKPKGTFKDYVRDRAD

>MAPK_nonphosphorylationsite
VIPAAALAGYTGSGPIQLWQF

>MAPK_nonphosphorylationsite
QLWQFLLELLTDKSCQSFISW

>MAPK_nonphosphorylationsite
LTDKSCQSFISWTGDGWEFKL

>MAPK_nonphosphorylationsite
WTGDGWEFKLSDPDEVARRWG

>MAPK_nonphosphorylationsite
NKPKMNYEKLSRGLRYYYDKN

>MAPK_nonphosphorylationsite
YYYDKNIIHKTAGKRYVYRFV

>MAPK_nonphosphorylationsite
YVYRFVCDLQSLLGYTPEELH

>MAPK_nonphosphorylationsite
RRPISFTREITAMEPSSTSVS

>MAPK_nonphosphorylationsite
TAMEPSSTSVSRPEWRPEAQQ

>MAPK_nonphosphorylationsite
RPEWRPEAQQTLTDYPGSREL

>MAPK_nonphosphorylationsite
LQEFGIPQKQSLPNEATAQQG

>MAPK_nonphosphorylationsite
EFQQEQGVQQSTLLQKLLTPL

>MAPK_nonphosphorylationsite
TPLAFPVPQQSFPSHKVHSDQ

>MAPK_nonphosphorylationsite
HKVHSDQQEATSQNGPGAGKV

>MAPK_nonphosphorylationsite
QNGPGAGKVHTTQKELEHRDE

>MAPK_nonphosphorylationsite
ELEHRDEHVGTAESGPAEPPP

>MAPK_nonphosphorylationsite
ESGPAEPPPATEVEATSIAQA

>MAPK_nonphosphorylationsite
VEATSIAQAVSGPDKKLPTQT

>MAPK_nonphosphorylationsite
SGPDKKLPTQTDLVSQERAEQ

>MAPK_nonphosphorylationsite
DLVSQERAEQSDPTAQQTPLV

>MAPK_nonphosphorylationsite
QQTPLVQGVKSDQGSLIESGI

>MAPK_nonphosphorylationsite
RLQKLAIQQPSQEWKTFLDCV

>MAPK_nonphosphorylationsite
QEWKTFLDCVTESDMEKYLNS

>MAPK_nonphosphorylationsite
TESDMEKYLNSSSKSNPPEPS

>MAPK_nonphosphorylationsite
SSSKSNPPEPSGGTVIPGTLP

>MAPK_nonphosphorylationsite
GGTVIPGTLPSKQKPDCGKMS

>MAPK_nonphosphorylationsite
SKQKPDCGKMSGYGGKLPHGK

>MAPK_nonphosphorylationsite
ILQKHKHYWDTASAFSHSMDL

>MAPK_nonphosphorylationsite
SAFSHSMDLRTMTQSLVALAE

>MAPK_nonphosphorylationsite
ALAEDNMAFFSSQGPGETARR

>MAPK_nonphosphorylationsite
QGPGETARRLSNVFAGVREQA

>MAPK_nonphosphorylationsite
VREQALGLEPTLGQLLGVAHH

>MAPK_nonphosphorylationsite
LGVAHHFDLDTETPANGYRSL

>MAPK_nonphosphorylationsite
DTETPANGYRSLVHTARCCLA

>MAPK_nonphosphorylationsite
RCCLAHLLHKSRYVASNRRSI

>MAPK_nonphosphorylationsite
KSRYVASNRRSIFFRASHNLA

>MAPK_nonphosphorylationsite
AELEAYLAALTQLRALAYYAQ

>MAPK_nonphosphorylationsite
ALAYYAQRLLTINRPGVLFFE

>MAPK_nonphosphorylationsite
VLFFEGDEGLSADFLQDYVTL

>MAPK_nonphosphorylationsite
LSADFLQDYVTLHKGCFYGRC

>MAPK_nonphosphorylationsite
FYGRCLGFQFTPAIRPFLQTL

>MAPK_nonphosphorylationsite
FTPAIRPFLQTLSIGLVSFGE

>MAPK_nonphosphorylationsite
SFGEHYKRNETGLSVTASSLF

>MAPK_nonphosphorylationsite
GLSVTASSLFTGGRFAIDPEL

>MAPK_nonphosphorylationsite
VHFWKAFWNITEIEVLSSLAN

>MAPK_nonphosphorylationsite
EVLSSLANMASTTVRVSRLLS

>MAPK_nonphosphorylationsite
STTVRVSRLLSLPPEAFEMPL

>MAPK_nonphosphorylationsite
LPPEAFEMPLTSDPKLTVTIS

>MAPK_nonphosphorylationsite
TSDPKLTVTISPPLAHTGPGP

>MAPK_nonphosphorylationsite
GPGPVLARLISYDLREGQDSK

>MAPK_nonphosphorylationsite
ISYDLREGQDSKMLNSLAKSE

>MAPK_nonphosphorylationsite
DSKMLNSLAKSEGPRLELRPR

>MAPK_nonphosphorylationsite
LRPRPQQAPRSRALVVHIHGG

>MAPK_nonphosphorylationsite
HIHGGGFVAQTSKSHEPYLKN

>MAPK_nonphosphorylationsite
WAQELGVPIISIDYSLAPEAP

>MAPK_nonphosphorylationsite
WAVKHCELLGSTGERICLAGD

>MAPK_nonphosphorylationsite
TGERICLAGDSAGGNLCITVS

>MAPK_nonphosphorylationsite
SAGGNLCITVSLRAAAYGVRV

>MAPK_nonphosphorylationsite
PDGIMAAYPVTTLQSSASPSR

>MAPK_nonphosphorylationsite
VTTLQSSASPSRLLSLMDPLL

>MAPK_nonphosphorylationsite
LSLMDPLLPLSVLSKCVSAYS

>MAPK_nonphosphorylationsite
SVLSKCVSAYSGTETEDHFDS

>MAPK_nonphosphorylationsite
SGTETEDHFDSDQKALGVMGL

>MAPK_nonphosphorylationsite
LGVMGLVQRDTSLFLRDLRLG

>MAPK_nonphosphorylationsite
LFLRDLRLGASSWLNSFLELS

>MAPK_nonphosphorylationsite
SSWLNSFLELSGRKPHKTPLP

>MAPK_nonphosphorylationsite
RKPHKTPLPATETLRPTDSGR

>MAPK_nonphosphorylationsite
AFPDGFHPRRSSQGVLHMPLY

>MAPK_nonphosphorylationsite
SQGVLHMPLYSSPIVKNPFMS

>MAPK_nonphosphorylationsite
SSPIVKNPFMSPLLAPDVMLK

>MAPK_nonphosphorylationsite
PLLAPDVMLKTLPPVHLVACA

>MAPK_nonphosphorylationsite
ACALDPMLDDSVMFARRLKDL

>MAPK_nonphosphorylationsite
RRLKDLGQPVTLKVVEDLPHG

>MAPK_nonphosphorylationsite
VVEDLPHGFLSLAALCRETRQ

>MAPK_nonphosphorylationsite
LSPLATPIIRSKIEEPSVVET

>MAPK_nonphosphorylationsite
SKIEEPSVVETTHQDSPLPHP

>MAPK_nonphosphorylationsite
HQDSPLPHPESTTSDEKEVPL

>MAPK_nonphosphorylationsite
SDEKEVPLAQTAQPTSAIVRP

>MAPK_nonphosphorylationsite
QPTSAIVRPASLQVPNVLLTS

>MAPK_nonphosphorylationsite
ASLQVPNVLLTSSDSSVIIQQ

>MAPK_nonphosphorylationsite
SSVIIQQAVPSPTSSTVITQA

>MAPK_nonphosphorylationsite
TSSTVITQAPSSNRPIVPVPG

>MAPK_nonphosphorylationsite
PLLLHLPNGQTMPVAIPASIT

>MAPK_nonphosphorylationsite
TMPVAIPASITSSNVHVPAAV

>MAPK_nonphosphorylationsite
PAAVPLVRPVTMVPSVPGIPG

>MAPK_nonphosphorylationsite
VPSVPGIPGPSSPQPVQSEAK

>MAPK_nonphosphorylationsite
EAKMRLKAALTQQHPPVTNGD

>MAPK_nonphosphorylationsite
QQHPPVTNGDTVKGHGSGLVR

>MAPK_nonphosphorylationsite
VKGHGSGLVRTQSEESRPQSL

>MAPK_nonphosphorylationsite
RTQSEESRPQSLQQPATSTTE

>MAPK_nonphosphorylationsite
QSLQQPATSTTETPASPAHTT

>MAPK_nonphosphorylationsite
TTETPASPAHTTPQTQSTSGR

>MAPK_nonphosphorylationsite
KFLERNRAAASRCRQKRKVWV

>MAPK_nonphosphorylationsite
CRQKRKVWVQSLEKKAEDLSS

>MAPK_nonphosphorylationsite
QSLEKKAEDLSSLNGQLQSEV

>MAPK_nonphosphorylationsite
SLNGQLQSEVTLLRNEVAQLK

>MAPK_nonphosphorylationsite
LLLAHKDCPVTAMQKKSGYHT

>MAPK_nonphosphorylationsite
TAMQKKSGYHTADKDDSSEDI

>MAPK_nonphosphorylationsite
ADKDDSSEDISVPSSPHTEAI

>MAPK_nonphosphorylationsite
SSPHTEAIQHSSVSTSNGVSS

>MAPK_nonphosphorylationsite
HSSVSTSNGVSSTSKAEAVAT

>MAPK_nonphosphorylationsite
SSTSKAEAVATSVLTQMADQS

>MAPK_nonphosphorylationsite
TSVLTQMADQSTEPALSQIVM

>MAPK_nonphosphorylationsite
LVREIAQDFKTDLRFQSSAVM

>MAPK_nonphosphorylationsite
EAYLVGLFEDTNLCAIHAKRV

>MAPK_nonphosphorylationsite
NLCAIHAKRVTIMPKDIQLAR

>MAPK_nonphosphorylationsite
TMESGAENQQSGDAAVTEAEN

>MAPK_nonphosphorylationsite
AVTEAENQQMTVQAQPQIATL

>MAPK_nonphosphorylationsite
MTVQAQPQIATLAQVSMPAAH

>MAPK_nonphosphorylationsite
AQVSMPAAHATSSAPTVTLVQ

>MAPK_nonphosphorylationsite
VTLVQLPNGQTVQVHGVIQAA

>MAPK_nonphosphorylationsite
VHGVIQAAQPSVIQSPQVQTV

>MAPK_nonphosphorylationsite
QTSSGQYIAITQGGAIQLANN

>MAPK_nonphosphorylationsite
GGAIQLANNGTDGVQGLQTLT

>MAPK_nonphosphorylationsite
TDGVQGLQTLTMTNAAATQPG

>MAPK_nonphosphorylationsite
MTNAAATQPGTTILQYAQTTD

>MAPK_nonphosphorylationsite
GTTILQYAQTTDGQQILVPSN

>MAPK_nonphosphorylationsite
TTDGQQILVPSNQVVVQAASG

>MAPK_nonphosphorylationsite
PSNQVVVQAASGDVQTYQIRT

>MAPK_nonphosphorylationsite
SGDVQTYQIRTAPTSTIAPGV

>MAPK_nonphosphorylationsite
STIAPGVVMASSPALPTQPAE

>MAPK_nonphosphorylationsite
RVAVLENQNKTLIEELKALKD

>MAPK_nonphosphorylationsite
QKAIEENNNFSKMAEEKLTHK

>MAPK_nonphosphorylationsite
KMEQPFYHDDSYTATGYGRAP

>MAPK_nonphosphorylationsite
TGYGRAPGGLSLHDYKLLKPS

>MAPK_nonphosphorylationsite
GGAGGAGGGVTEEQEGFADGF

>MAPK_nonphosphorylationsite
LDDLHKMNHVTPPNVSLGATG

>MAPK_nonphosphorylationsite
VTPPNVSLGATGGPPAGPGGV

>MAPK_nonphosphorylationsite
YAGPEPPPVYTNLSSYSPASA

>MAPK_nonphosphorylationsite
YTNLSSYSPASASSGGAGAAV

>MAPK_nonphosphorylationsite
SSGGAGAAVGTGSSYPTTTIS

>MAPK_nonphosphorylationsite
TGSSYPTTTISYLPHAPPFAG

>MAPK_nonphosphorylationsite
PAQLGLGRGASTFKEEPQTVP

>MAPK_nonphosphorylationsite
EEPQTVPEARSRDATPPVSPI

>MAPK_nonphosphorylationsite
MNYLRRRLSDSNFMANLPNGY

>MAPK_nonphosphorylationsite
RVLLVIDEPHTDWAKYFKGKK

>MAPK_nonphosphorylationsite
IDIKVEQAEFSDLNLVAHANG

>MAPK_nonphosphorylationsite
NLVAHANGGFSVDMEVLRNGV

>MAPK_nonphosphorylationsite
VLRNGVKVVRSLKPDFVLIRQ

>MAPK_nonphosphorylationsite
DFVLIRQHAFSMARNGDYRSL

>MAPK_nonphosphorylationsite
FSMARNGDYRSLVIGLQYAGI

>MAPK_nonphosphorylationsite
VIGLQYAGIPSINSLHSVYNF

>MAPK_nonphosphorylationsite
QMVRLHKKLGTEEFPLINQTF

>MAPK_nonphosphorylationsite
GTEEFPLINQTFYPNHKEMLS

>MAPK_nonphosphorylationsite
TFYPNHKEMLSSTTYPVVVKM

>MAPK_nonphosphorylationsite
PVVVKMGHAHSGMGKVKVDNQ

>MAPK_nonphosphorylationsite
DNQHDFQDIASVVALTKTYAT

>MAPK_nonphosphorylationsite
SVVALTKTYATTEPFIDAKYD

>MAPK_nonphosphorylationsite
IGQNYKAYMRTSVSGNWKTNT

>MAPK_nonphosphorylationsite
TSVSGNWKTNTGSAMLEQIAM

>MAPK_nonphosphorylationsite
GSAMLEQIAMSDRYKLWVDTC

>MAPK_nonphosphorylationsite
MSDRYKLWVDTCSEIFGGLDI

>MAPK_nonphosphorylationsite
GRDHIIQVVGSSMPLIGDHQD

>MAPK_nonphosphorylationsite
ALPRQRQRDASPGRGSHSQTP

>MAPK_nonphosphorylationsite
ASPGRGSHSQTPSPGALPLGR

>MAPK_nonphosphorylationsite
PGALPLGRQISQQPAGPPAQQ

>MAPK_nonphosphorylationsite
RQGPPLQQRPTPQGQQHLSGL

>MAPK_nonphosphorylationsite
HLSGLGPPAGSPLPQRLPSPT

>MAPK_nonphosphorylationsite
SPLPQRLPSPTSVPQQPASQA

>MAPK_nonphosphorylationsite
SVPQQPASQATPMTQGQGRQS

>MAPK_nonphosphorylationsite
TPMTQGQGRQSRPVAGGPGAP

>MAPK_nonphosphorylationsite
VAGGPGAPPATRPPASPSPQR

>MAPK_nonphosphorylationsite
PQRQAGPPQATRQTSVSGQAP

>MAPK_nonphosphorylationsite
SVSGQAPPKASGVPPGGQQRQ

>MAPK_nonphosphorylationsite
PQKPPGPAGPTRQASQAGPMP

>MAPK_nonphosphorylationsite
QASQAGPMPRTGPPTTQQPRP

>MAPK_nonphosphorylationsite
GPPTTQQPRPSGPGPAGRPTK

>MAPK_nonphosphorylationsite
PSGPGPAGRPTKPQLAQKPSQ

>MAPK_nonphosphorylationsite
PTKPQLAQKPSQDVPPPATAA

>MAPK_nonphosphorylationsite
GGPPHPQLNKSQSLTNAFNLP

>MAPK_nonphosphorylationsite
NLPEPAPPRPSLSQDEVKAET

>MAPK_nonphosphorylationsite
SLSQDEVKAETIRSLRKSFAS

>MAPK_nonphosphorylationsite
PLPPPPPAFKSMEVANFYYEA

>MAPK_nonphosphorylationsite
GPRPPAGELGSIGDHERAIDF

>MAPK_nonphosphorylationsite
ESGSPSAGGHSKPPHSPLVLK

>MAPK_nonphosphorylationsite
SPLVLKRCHVSTHQHNYAAPP

>MAPK_nonphosphorylationsite
THQHNYAAPPSTRKDYPAAKR

>MAPK_nonphosphorylationsite
YPAAKRVKLDSVRVLRQISNN

>MAPK_nonphosphorylationsite
LRQISNNRKCTSPRSSDTEEN

>MAPK_nonphosphorylationsite
SDTEENVKRRTHNVLERQRRN


>MAPK_nonphosphorylationsite
IGDHERAIDFSPYLEPLGAPQ

>MAPK_nonphosphorylationsite
LGAPQAPAPATATDTFEAAPP

>MAPK_nonphosphorylationsite
APPAPAPAPASSGQHHDFLSD

>MAPK_nonphosphorylationsite
ASSGQHHDFLSDLFSDDYGGK

>MAPK_nonphosphorylationsite
CKKPAEYGYVSLGRLGAAKGA

>MAPK_nonphosphorylationsite
RERNNIAVRKSRDKAKMRNLE

>MAPK_nonphosphorylationsite
RDKAKMRNLETQHKVLELTAE

>MAPK_nonphosphorylationsite
ERLQKKVEQLSRELSTLRNLF

>MAPK_nonphosphorylationsite
DTKHFLPLDFSTQVNSSLTSP

>MAPK_nonphosphorylationsite
FSTQVNSSLTSPTGRGSMAAP

>MAPK_nonphosphorylationsite
PTGRGSMAAPSLHPSLGPGIG

>MAPK_nonphosphorylationsite
KHICAICGDRSSGKHYGVYSC

>MAPK_nonphosphorylationsite
CEGCKGFFKRTVRKDLTYTCR

>MAPK_nonphosphorylationsite
GKDRNENEVESTSSANEDMPV

>MAPK_nonphosphorylationsite
LEAELAVEPKTETYVEANMGL

>MAPK_nonphosphorylationsite
ICQAADKQLFTLVEWAKRIPH

>MAPK_nonphosphorylationsite
VEWAKRIPHFSELPLDDQVIL

>MAPK_nonphosphorylationsite
RAGWNELLIASFSHRSIAVKD

>MAPK_nonphosphorylationsite
IAVKDGILLATGLHVHRNSAH

>MAPK_nonphosphorylationsite
GLHVHRNSAHSAGVGAIFDRV

>MAPK_nonphosphorylationsite
GVGAIFDRVLTELVSKMRDMQ

>MAPK_nonphosphorylationsite
SKMRDMQMDKTELGCLRAIVL

>MAPK_nonphosphorylationsite
LRAIVLFNPDSKGLSNPAEVE

>MAPK_nonphosphorylationsite
VEALREKVYASLEAYCKHKYP

>MAPK_nonphosphorylationsite
KLLLRLPALRSIGLKCLEHLF

>MAPK_nonphosphorylationsite
HLFFFKLIGDTPIDTFLMEML

>MAPK_nonphosphorylationsite
LHPSLGPGIGSPGQLHSPIST

>MAPK_nonphosphorylationsite
GSPGQLHSPISTLSSPINGMG

>MAPK_nonphosphorylationsite
SPINGMGPPFSVISSPMGPHS

>MAPK_nonphosphorylationsite
TTPTLGFSTGSPQLSSPMNPV

>MAPK_nonphosphorylationsite
PQLSSPMNPVSSSEDIKPPLG

>MAPK_nonphosphorylationsite
NGVLKVPAHPSGNMASFTKHI

>MAPK_nonphosphorylationsite
DLSAIYESLQSMSHDLSSDHG

>MAPK_nonphosphorylationsite
SHDLSSDHGGTESLGGLWNIN

>MAPK_nonphosphorylationsite
ESLGGLWNINSDSIPSGVTSR

>MAPK_nonphosphorylationsite
LSPSPTSPTATPTTSSRYKTE

>MAPK_nonphosphorylationsite
ATPTTSSRYKTELCRTYSESG

>MAPK_nonphosphorylationsite
KTELCRTYSESGRCRYGAKCQ

>MAPK_nonphosphorylationsite
RQANRHPKYKTELCHKFYLQG

>MAPK_nonphosphorylationsite
FYLQGRCPYGSRCHFIHNPTE

>MAPK_nonphosphorylationsite
GSRCHFIHNPTEDLALPGQPH

>MAPK_nonphosphorylationsite
SFSGLPSGRRSSPPPPGFSGP

>MAPK_nonphosphorylationsite
SPPPPGFSGPSLSSCSFSPSS

>MAPK_nonphosphorylationsite
PSLSSCSFSPSSSPPPPGDLP

>MAPK_nonphosphorylationsite
SPSAFSAAPGTPVTRRDPNQA

>MAPK_nonphosphorylationsite
IWGPLGGLARSPSAHSLGSDP

>MAPK_nonphosphorylationsite
SLGSDPDDYASSGSSLGGSDS

>MAPK_nonphosphorylationsite
SSGSSLGGSDSPVFEAGVFGP

>MAPK_nonphosphorylationsite
FEAGVFGPPQTPAPPRRLPIF

>MAPK_nonphosphorylationsite
MHGGGPPSGDSACPLRTIKRV

>MAPK_nonphosphorylationsite
TIKRVQFGVLSPDELKRMSVT

>MAPK_nonphosphorylationsite
SPDELKRMSVTEGGIKYPETT

>MAPK_nonphosphorylationsite
VTEGGIKYPETTEGGRPKLGG

>MAPK_nonphosphorylationsite
MDPRQGVIERTGRCQTCAGNM

>MAPK_nonphosphorylationsite
GRCQTCAGNMTECPGHFGHIE

>MAPK_nonphosphorylationsite
PVFHVGFLVKTMKVLRCVCFF

>MAPK_nonphosphorylationsite
KVLRCVCFFCSKLLVDSNNPK

>MAPK_nonphosphorylationsite
NPKIKDILAKSKGQPKKRLTH

>MAPK_nonphosphorylationsite
KSKGQPKKRLTHVYDLCKGKN

>MAPK_nonphosphorylationsite
VEQPEGDEDLTKEKGHGGCGR

>MAPK_nonphosphorylationsite
CGRYQPRIRRSGLELYAEWKH

>MAPK_nonphosphorylationsite
YAEWKHVNEDSQEKKILLSPE

>MAPK_nonphosphorylationsite
ERVHEIFKRISDEECFVLGME

>MAPK_nonphosphorylationsite
RYARPEWMIVTVLPVPPLSVR

>MAPK_nonphosphorylationsite
SVRPAVVMQGSARNQDDLTHK

>MAPK_nonphosphorylationsite
DVKLLQFHVATMVDNELPGLP

>MAPK_nonphosphorylationsite
LPGLPRAMQKSGRPLKSLKQR

>MAPK_nonphosphorylationsite
GNLMGKRVDFSARTVITPDPN

>MAPK_nonphosphorylationsite
RTVITPDPNLSIDQVGVPRSI

>MAPK_nonphosphorylationsite
LSIDQVGVPRSIAANMTFAEI

>MAPK_nonphosphorylationsite
AANMTFAEIVTPFNIDRLQEL

>MAPK_nonphosphorylationsite
RLQELVRRGNSQYPGAKYIIR

>MAPK_nonphosphorylationsite
RIDLRFHPKPSDLHLQTGYKV

>MAPK_nonphosphorylationsite
GDIVIFNRQPTLHKMSMMGHR

>MAPK_nonphosphorylationsite
MGHRVRILPWSTFRLNLSVTT

>MAPK_nonphosphorylationsite
WSTFRLNLSVTTPYNADFDGD

>MAPK_nonphosphorylationsite
GDEMNLHLPQSLETRAEIQEL

>MAPK_nonphosphorylationsite
ELAMVPRMIVTPQSNRPVMGI

>MAPK_nonphosphorylationsite
NRPVMGIVQDTLTAVRKFTKR

>MAPK_nonphosphorylationsite
GEVMNLLMFLSTWDGKVPQPA

>MAPK_nonphosphorylationsite
PAILKPRPLWTGKQIFSLIIP

>MAPK_nonphosphorylationsite
IIPGHINCIRTHSTHPDDEDS

>MAPK_nonphosphorylationsite
THSTHPDDEDSGPYKHISPGD

>MAPK_nonphosphorylationsite
GPYKHISPGDTKVVVENGELI

>MAPK_nonphosphorylationsite
ELIMGILCKKSLGTSAGSLVH

>MAPK_nonphosphorylationsite
GTSAGSLVHISYLEMGHDITR

>MAPK_nonphosphorylationsite
ISYLEMGHDITRLFYSNIQTV

>MAPK_nonphosphorylationsite
ITRLFYSNIQTVINNWLLIEG

>MAPK_nonphosphorylationsite
INNWLLIEGHTIGIGDSIADS

>MAPK_nonphosphorylationsite
TIGIGDSIADSKTYQDIQNTI

>MAPK_nonphosphorylationsite
DSKTYQDIQNTIKKAKQDVIE

>MAPK_nonphosphorylationsite
EKAHNNELEPTPGNTLRQTFE

>MAPK_nonphosphorylationsite
NRILNDARDKTGSSAQKSLSE

>MAPK_nonphosphorylationsite
KTGSSAQKSLSEYNNFKSMVV

>MAPK_nonphosphorylationsite
EYNNFKSMVVSGAKGSKINIS

>MAPK_nonphosphorylationsite
SGAKGSKINISQVIAVVGQQN

>MAPK_nonphosphorylationsite
KRIPFGFKHRTLPHFIKDDYG

>MAPK_nonphosphorylationsite
HFIKDDYGPESRGFVENSYLA

>MAPK_nonphosphorylationsite
FVENSYLAGLTPTEFFFHAMG

>MAPK_nonphosphorylationsite
AMGGREGLIDTAVKTAETGYI

>MAPK_nonphosphorylationsite
TGYIQRRLIKSMESVMVKYDA

>MAPK_nonphosphorylationsite
MESVMVKYDATVRNSINQVVQ

>MAPK_nonphosphorylationsite
RYGEDGLAGESVEFQNLATLK

>MAPK_nonphosphorylationsite
EFQNLATLKPSNKAFEKKFRF

>MAPK_nonphosphorylationsite
AFEKKFRFDYTNERALRRTLQ

>MAPK_nonphosphorylationsite
LQEDLVKDVLSNAHIQNELER

>MAPK_nonphosphorylationsite
DREVLRVIFPTGDSKVVLPCN

>MAPK_nonphosphorylationsite
KIFHINPRLPSDLHPIKVVEG

>MAPK_nonphosphorylationsite
IKVVEGVKELSKKLVIVNGDD

>MAPK_nonphosphorylationsite
LVIVNGDDPLSRQAQENATLL

>MAPK_nonphosphorylationsite
ATLLFNIHLRSTLCSRRMAEE

>MAPK_nonphosphorylationsite
SRRMAEEFRLSGEAFDWLLGE

>MAPK_nonphosphorylationsite
AFDWLLGEIESKFNQAIAHPG

>MAPK_nonphosphorylationsite
GEMVGALAAQSLGEPATQMTL

>MAPK_nonphosphorylationsite
QSLGEPATQMTLNTFHYAGVS

>MAPK_nonphosphorylationsite
TLNTFHYAGVSAKNVTLGVPR

>MAPK_nonphosphorylationsite
VPRLKELINISKKPKTPSLTV

>MAPK_nonphosphorylationsite
ISKKPKTPSLTVFLLGQSARD

>MAPK_nonphosphorylationsite
AKDILCRLEHTTLRKVTANTA

>MAPK_nonphosphorylationsite
HTTLRKVTANTAIYYDPNPQS

>MAPK_nonphosphorylationsite
TAIYYDPNPQSTVVAEDQEWV

>MAPK_nonphosphorylationsite
EMPDFDVARISPWLLRVELDR

>MAPK_nonphosphorylationsite
LRVELDRKHMTDRKLTMEQIA

>MAPK_nonphosphorylationsite
KLVLRIRIMNSDENKMQEEEE

>MAPK_nonphosphorylationsite
DDDVFLRCIESNMLTDMTLQG

>MAPK_nonphosphorylationsite
DMTLQGIEQISKVYMHLPQTD

>MAPK_nonphosphorylationsite
ISKVYMHLPQTDNKKKIIITE

>MAPK_nonphosphorylationsite
QTDNKKKIIITEDGEFKALQE

>MAPK_nonphosphorylationsite
FKALQEWILETDGVSLMRVLS

>MAPK_nonphosphorylationsite
TDGVSLMRVLSEKDVDPVRTT

>MAPK_nonphosphorylationsite
LSEKDVDPVRTTSNDIVEIFT

>MAPK_nonphosphorylationsite
TTSNDIVEIFTVLGIEAVRKA

>MAPK_nonphosphorylationsite
ALERELYHVISFDGSYVNYRH

>MAPK_nonphosphorylationsite
NYRHLALLCDTMTCRGHLMAI

>MAPK_nonphosphorylationsite
MTCRGHLMAITRHGVNRQDTG

>MAPK_nonphosphorylationsite
ITRHGVNRQDTGPLMKCSFEE

>MAPK_nonphosphorylationsite
GPLMKCSFEETVDVLMEAAAH

>MAPK_nonphosphorylationsite
VLMEAAAHGESDPMKGVSENI

>MAPK_nonphosphorylationsite
IMLGQLAPAGTGCFDLLLDAE

>MAPK_nonphosphorylationsite
EKCKYGMEIPTNIPGLGAAGP

>MAPK_nonphosphorylationsite
NIPGLGAAGPTGMFFGSAPSP

>MAPK_nonphosphorylationsite
PTGMFFGSAPSPMGGISPAMT

>MAPK_nonphosphorylationsite
SPMGGISPAMTPWNQGATPAY

>MAPK_nonphosphorylationsite
QGATPAYGAWSPSVGSGMTPG

>MAPK_nonphosphorylationsite
SGMTPGAAGFSPSAASDASGF

>MAPK_nonphosphorylationsite
PSAASDASGFSPGYSPAWSPT

>MAPK_nonphosphorylationsite
SPGYSPAWSPTPGSPGSPGPS

>MAPK_nonphosphorylationsite
PSYSPSSPRYTPQSPTYTPSS

>MAPK_nonphosphorylationsite
YSPTSPTYSPTSPKGSTYSPT

>MAPK_nonphosphorylationsite
PGYSPTSPTYSLTSPAISPDD

>MAPK_nonphosphorylationsite
RYDDMAACMKSVTEQGAELSN

>MAPK_nonphosphorylationsite
KSVTEQGAELSNEERNLLSVA

>MAPK_nonphosphorylationsite
AYKNVVGARRSSWRVVSSIEQ

>MAPK_nonphosphorylationsite
WRVVSSIEQKTEGAEKKQQMA

>MAPK_nonphosphorylationsite
MAREYREKIETELRDICNDVL

>MAPK_nonphosphorylationsite
ELRDICNDVLSLLEKFLIPNA

>MAPK_nonphosphorylationsite
LLEKFLIPNASQAESKVFYLK

>MAPK_nonphosphorylationsite
EVPQPEPAPGSALSPAGVCGG

>MAPK_nonphosphorylationsite
PGHLPGLLLGSHGLLGSPVRA

>MAPK_nonphosphorylationsite
LLGSPVRAAASSPVTTLTQTM

>MAPK_nonphosphorylationsite
ASSPVTTLTQTMHDLAGLGSE

>MAPK_nonphosphorylationsite
QTMHDLAGLGSETPKSQVGTL

>MAPK_nonphosphorylationsite
GSETPKSQVGTLLFRSRSRLT

>MAPK_nonphosphorylationsite
TLLFRSRSRLTHLSLSRRASE

>MAPK_nonphosphorylationsite
LTHLSLSRRASESSLSSESSE

>MAPK_nonphosphorylationsite
ASESSLSSESSESSDAGLCMD

>MAPK_nonphosphorylationsite
ESSDAGLCMDSPSPMDPHMAE

>MAPK_nonphosphorylationsite
SPMDPHMAEQTFEQAIQAASR

>MAPK_nonphosphorylationsite
QTFEQAIQAASRIIRNEQFAI

>MAPK_nonphosphorylationsite
NEQFAIRRFQSMPVRLLGHSP

>MAPK_nonphosphorylationsite
QSMPVRLLGHSPVLRNITNSQ

>MAPK_nonphosphorylationsite
HSPVLRNITNSQAPDGRRKSE

>MAPK_nonphosphorylationsite
NSQAPDGRRKSEAGSGAASSS

>MAPK_nonphosphorylationsite
KSEAGSGAASSSGEDKENDGF

>MAPK_nonphosphorylationsite
GFVFKMPWKPTHPSSTHALAE

>MAPK_nonphosphorylationsite
SSTHALAEWASRREAFAQRPS

>MAPK_nonphosphorylationsite
ERQRRNELKRSFFALRDQIPE

>MAPK_nonphosphorylationsite
APKVVILKKATAYILSVQAEE

>MAPK_nonphosphorylationsite
SRREAFAQRPSSAPDLMCLSP

>MAPK_nonphosphorylationsite
PSSAPDLMCLSPDRKMEVEEL

>MAPK_nonphosphorylationsite
PDRKMEVEELSPLALGRFSLT

>MAPK_nonphosphorylationsite
SPLALGRFSLTPAEGDTEEDD

>MAPK_nonphosphorylationsite
AEEPKARVLRSKSLCHDEIEN

>MAPK_nonphosphorylationsite
CHDEIENLLDSDHRELIGDYS

>MAPK_nonphosphorylationsite
SDHRELIGDYSKAFLLQTVDG

>MAPK_nonphosphorylationsite
DGKHQDLKYISPETMVALLTG

>MAPK_nonphosphorylationsite
ISPETMVALLTGKFSNIVDKF

>MAPK_nonphosphorylationsite
PYEYEGGHIKTAVNLPLERDA

>MAPK_nonphosphorylationsite
VNLPLERDAESFLLKSPIAPC

>MAPK_nonphosphorylationsite
FLLKSPIAPCSLDKRVILIFH

>MAPK_nonphosphorylationsite
RVILIFHCEFSSERGPRMCRF

>MAPK_nonphosphorylationsite
ERDRAVNDYPSLYYPEMYILK

>MAPK_nonphosphorylationsite
NHEAFKDELKTFRLKTRSWAG

>MAPK_nonphosphorylationsite
KMKGDYFRYLSEVASGDNKQT

>MAPK_nonphosphorylationsite
ELSCEERNLLSVAYKNVVGGQ

>MAPK_nonphosphorylationsite
GGQRAAWRVLSSIEQKSNEEG

>MAPK_nonphosphorylationsite
SIEQKSNEEGSEEKGPEVREY

>MAPK_nonphosphorylationsite
VETELQGVCDTVLGLLDSHLI

>MAPK_nonphosphorylationsite
HLIKEAGDAESRVFYLKMKGD

>MAPK_nonphosphorylationsite
DYYRYLAEVATGDDKKRIIDS

>MAPK_nonphosphorylationsite
MASPPESDGFSDVRKVGYLRK

>MAPK_nonphosphorylationsite
RKVGYLRKPKSMHKRFFVLRA

>MAPK_nonphosphorylationsite
HKRFFVLRAASEAGGPARLEY

>MAPK_nonphosphorylationsite
YENEKKWRHKSSAPKRSIPLE

>MAPK_nonphosphorylationsite
SAPKRSIPLESCFNINKRADS

>MAPK_nonphosphorylationsite
SCFNINKRADSKNKHLVALYT

>MAPK_nonphosphorylationsite
SKNKHLVALYTRDEHFAIAAD

>MAPK_nonphosphorylationsite
RDEHFAIAADSEAEQDSWYQA

>MAPK_nonphosphorylationsite
AALGAGGGGGSCSGSSGLGEA

>MAPK_nonphosphorylationsite
SGLGEAGEDLSYGDVPPGPAF

>MAPK_nonphosphorylationsite
VILKPKGLGQTKNLIGIYRLC

>MAPK_nonphosphorylationsite
NLIGIYRLCLTSKTISFVKLN

>MAPK_nonphosphorylationsite
SKTISFVKLNSEAAAVVLQLM

>MAPK_nonphosphorylationsite
QLMNIRRCGHSENFFFIEVGR

>MAPK_nonphosphorylationsite
ENFFFIEVGRSAVTGPGEFWM

>MAPK_nonphosphorylationsite
PGEFWMQVDDSVVAQNMHETI

>MAPK_nonphosphorylationsite
DSVVAQNMHETILEAMRAMSD

>MAPK_nonphosphorylationsite
ETILEAMRAMSDEFRPRSKSQ

>MAPK_nonphosphorylationsite
MSDEFRPRSKSQSSSNCSNPI

>MAPK_nonphosphorylationsite
QSSSNCSNPISVPLRRHHLNN

>MAPK_nonphosphorylationsite
RRHHLNNPPPSQVGLTRRSRT

>MAPK_nonphosphorylationsite
SQVGLTRRSRTESITATSPAS

>MAPK_nonphosphorylationsite
TESITATSPASMVGGKPGSFR

>MAPK_nonphosphorylationsite
GKPGSFRVRASSDGEGTMSRP

>MAPK_nonphosphorylationsite
DGEGTMSRPASVDGSPVSPST

>MAPK_nonphosphorylationsite
ASVDGSPVSPSTNRTHAHRHR

>MAPK_nonphosphorylationsite
NRTHAHRHRGSARLHPPLNHS

>MAPK_nonphosphorylationsite
SARLHPPLNHSRSIPMPASRC

>MAPK_nonphosphorylationsite
RSIPMPASRCSPSATSPVSLS

>MAPK_nonphosphorylationsite
SPSATSPVSLSSSSTSGHGST

>MAPK_nonphosphorylationsite
LSSSSTSGHGSTSDCLFPRRS

>MAPK_nonphosphorylationsite
STSDCLFPRRSSASVSGSPSD

>MAPK_nonphosphorylationsite
RSSASVSGSPSDGGFISSDEY

>MAPK_nonphosphorylationsite
GGFISSDEYGSSPCDFRSSFR

>MAPK_nonphosphorylationsite
SPCDFRSSFRSVTPDSLGHTP

>MAPK_nonphosphorylationsite
RSVTPDSLGHTPPARGEEELS

>MAPK_nonphosphorylationsite
TPPARGEEELSNYICMGGKGP

>MAPK_nonphosphorylationsite
NYICMGGKGPSTLTAPNGHYI

>MAPK_nonphosphorylationsite
LTAPNGHYILSRGGNGHRCTP

>MAPK_nonphosphorylationsite
LSRGGNGHRCTPGTGLGTSPA

>MAPK_nonphosphorylationsite
SPALAGDEAASAADLDNRFRK

>MAPK_nonphosphorylationsite
ADLDNRFRKRTHSAGTSPTIT

>MAPK_nonphosphorylationsite
THSAGTSPTITHQKTPSQSSV

>MAPK_nonphosphorylationsite
ITHQKTPSQSSVASIEEYTEM

>MAPK_nonphosphorylationsite
MMPAYPPGGGSGGRLPGHRHS

>MAPK_nonphosphorylationsite
RVDPNGYMMMSPSGGCSPDIG

>MAPK_nonphosphorylationsite
GCSPDIGGGPSSSSSSSNAVP

>MAPK_nonphosphorylationsite
SSSSSSNAVPSGTSYGKLWTN

>MAPK_nonphosphorylationsite
PSGTSYGKLWTNGVGGHHSHV

>MAPK_nonphosphorylationsite
VLPHPKPPVESSGGKLLPCTG

>MAPK_nonphosphorylationsite
ESSGGKLLPCTGDYMNMSPVG

>MAPK_nonphosphorylationsite
DYMNMSPVGDSNTSSPSDCYY

>MAPK_nonphosphorylationsite
PEDPQHKPVLSYYSLPRSFKH

>MAPK_nonphosphorylationsite
YYSLPRSFKHTQRPGEPEEGA

>MAPK_nonphosphorylationsite
EGARHQHLRLSTSSGRLLYAA

>MAPK_nonphosphorylationsite
TSSGRLLYAATADDSSSSTSS

>MAPK_nonphosphorylationsite
ATADDSSSSTSSDSLGGGYCG

>MAPK_nonphosphorylationsite
GGYCGARLEPSLPHPHHQVLQ

>MAPK_nonphosphorylationsite
LQPHLPRKVDTAAQTNSRLAR

>MAPK_nonphosphorylationsite
AQTNSRLARPTRLSLGDPKAS

>MAPK_nonphosphorylationsite
TRLSLGDPKASTLPRAREQQQ

>MAPK_nonphosphorylationsite
QPLLHPPEPKSPGEYVNIEFG

>MAPK_nonphosphorylationsite
PGEYVNIEFGSDQSGYLSGPV

>MAPK_nonphosphorylationsite
GYLSGPVAFHSSPSVRCPSQL

>MAPK_nonphosphorylationsite
QLQPAPREEETGTEEYMKMDL

>MAPK_nonphosphorylationsite
GPGRRAAWQESTGVEMGRLGP

>MAPK_nonphosphorylationsite
RLGPAPPGAASICRPTRAVPS

>MAPK_nonphosphorylationsite
SICRPTRAVPSSRGDYMTMQM

>MAPK_nonphosphorylationsite
SRGDYMTMQMSCPRQSYVDTS

>MAPK_nonphosphorylationsite
MSCPRQSYVDTSPAAPVSYAD

>MAPK_nonphosphorylationsite
AAPVSYADMRTGIAAEEVSLP

>MAPK_nonphosphorylationsite
AAEEVSLPRATMAAASSSSAA

>MAPK_nonphosphorylationsite
MAAASSSSAASASPTGPQGAA

>MAPK_nonphosphorylationsite
PQGAAELAAHSSLLGGPQGPG

>MAPK_nonphosphorylationsite
LGGPQGPGGMSAFTRVNLSPN

>MAPK_nonphosphorylationsite
RVNLSPNRNQSAKVIRADPQG

>MAPK_nonphosphorylationsite
ADPQGCRRRHSSETFSSTPSA

>MAPK_nonphosphorylationsite
HSSETFSSTPSATRVGNTVPF

>MAPK_nonphosphorylationsite
AGAAVGGGGGSSSSSEDVKRH

>MAPK_nonphosphorylationsite
SSSSEDVKRHSSASFENVWLR

>MAPK_nonphosphorylationsite
KDFKQCPQECTPEPQPPPPPP

>MAPK_nonphosphorylationsite
PPPPPHQPLGSGESSSTRRSS

>MAPK_nonphosphorylationsite
GSGESSSTRRSSEDLSAYASI

>MAPK_nonphosphorylationsite
GTAEEDHVDLSLSCTLVPRSG

>MAPK_nonphosphorylationsite
GDSQGRKRRQTSMTDFYHSKR

>MAPK_nonphosphorylationsite
AGDVRQNPCGSKACRRLFGPV

>MAPK_nonphosphorylationsite
ACRRLFGPVDSEQLSRDCDAL

>MAPK_nonphosphorylationsite
GLGLPKLYLPTGPRRGRDELG

>MAPK_nonphosphorylationsite
VRHYLAQWIESQPWDAIDLDN

>MAPK_nonphosphorylationsite
LDNPQDRAQATQLLEGLVQEL

>MAPK_nonphosphorylationsite
LLKIKLGHYATQLQKTYDRCP

>MAPK_nonphosphorylationsite
QRLVREANNCSSPAGILVDAM

>MAPK_nonphosphorylationsite
SPAGILVDAMSQKHLQINQTF

>MAPK_nonphosphorylationsite
MSQKHLQINQTFEELRLVTQD

>MAPK_nonphosphorylationsite
FEELRLVTQDTENELKKLQQT

>MAPK_nonphosphorylationsite
TENELKKLQQTQEYFIIQYQE

>MAPK_nonphosphorylationsite
QEYFIIQYQESLRIQAQFAQL

>MAPK_nonphosphorylationsite
QAQFAQLAQLSPQERLSRETA

>MAPK_nonphosphorylationsite
LSPQERLSRETALQQKQVSLE

>MAPK_nonphosphorylationsite
LEAWLQREAQTLQQYRVELAE

>MAPK_nonphosphorylationsite
RVELAEKHQKTLQLLRKQQTI

>MAPK_nonphosphorylationsite
KTLQLLRKQQTIILDDELIQW

>MAPK_nonphosphorylationsite
LAGNGGPPEGSLDVLQSWCEK

>MAPK_nonphosphorylationsite
VEEMLAEVNATITDIISALVT

>MAPK_nonphosphorylationsite
TITDIISALVTSTFIIEKQPP

>MAPK_nonphosphorylationsite
IEKQPPQVLKTQTKFAATVRL

>MAPK_nonphosphorylationsite
VHMNPPQVKATIISEQQAKSL

>MAPK_nonphosphorylationsite
ATIISEQQAKSLLKNENTRNE

>MAPK_nonphosphorylationsite
LKNENTRNECSGEILNNCCVM

>MAPK_nonphosphorylationsite
NCCVMEYHQATGTLSAHFRNM

>MAPK_nonphosphorylationsite
GTLSAHFRNMSLKRIKRADRR

>MAPK_nonphosphorylationsite
IKRADRRGAESVTEEKFTVLF

>MAPK_nonphosphorylationsite
TEEKFTVLFESQFSVGSNELV

>MAPK_nonphosphorylationsite
GSNELVFQVKTLSLPVVVIVH

>MAPK_nonphosphorylationsite
SLPVVVIVHGSQDHNATATVL

>MAPK_nonphosphorylationsite
LNMKFKAEVQSNRGLTKENLV

>MAPK_nonphosphorylationsite
VFLAQKLFNNSSSHLEDYSGL

>MAPK_nonphosphorylationsite
SSHLEDYSGLSVSWSQFNREN

>MAPK_nonphosphorylationsite
NRENLPGWNYTFWQWFDGVME

>MAPK_nonphosphorylationsite
HDLLINKPDGTFLLRFSDSEI

>MAPK_nonphosphorylationsite
RFSDSEIGGITIAWKFDSPER

>MAPK_nonphosphorylationsite
ERNLWNLKPFTTRDFSIRSLA

>MAPK_nonphosphorylationsite
RSLADRLGDLSYLIYVFPDRP

>MAPK_nonphosphorylationsite
FPDRPKDEVFSKYYTPVLAKA

>MAPK_nonphosphorylationsite
KQVVPEFVNASADAGGSSATY

>MAPK_nonphosphorylationsite
ASADAGGSSATYMDQAPSPAV

>MAPK_nonphosphorylationsite
SNVRVSNGSPSLERMDARQAE

>MAPK_nonphosphorylationsite
DARQAEHPKPSACRNLFGPVD

>MAPK_nonphosphorylationsite
LFGPVDHEELTRDLEKHCRDM

>MAPK_nonphosphorylationsite
EKHCRDMEEASQRKWNFDFQN
