# Supplementary material for: A Grammar Inference Approach for Predicting Kinase Specific Phosphorylation Sites
Source: PLoS One. 2015 Apr 17;10(4):e0122294. doi: 10.1371/journal.pone.0122294 (PMC4401752; doi:10.1371/journal.pone.0122294)
Supplement: S8 Dataset — (TXT) [file pone.0122294.s017.txt]

>P17096_CK2_group
KLEKEEEEGISQESSEEEQXX

>P60484_CK2_group
DHYRYSDTTDSDPENEPFDED

>P60484_CK2_alpha
SSSTSVTPDVSDNEPDHYRYS

>O43896_CK2_group
TTPPRMRRQRSAPDLKESGAA

>Q62881_CK2_group
PEDSEAVQPRTPEEPELEAEA

>O95477_CK2_alpha
LGISSYGISETTLEEIFLKVA

>P06454_CK2_group
AAVDTSSEITTKDLKEKKEVV

>P08575_CK2_alpha
HDSDESSDDDSDSEEPSKYIN

>P09629_CK2_group
KENKTAGPGTTGQDRAEAEEE

>P09629_CK2_group
NFRIYPWMRSSGTDRKRGRQT

>P11836_CK2_group
FPEPPQDQESSPIENDSSPXX

>P11836_CK2_group
IEIKEEVVGLTETSSQPKNEE

>P11836_CK2_group
SRPKSNIVLLSAEEKKEQTIE

>P21673_CK2_group
SINFYKRRGASDLSSEEGWRL

>P21673_CK2_group
XMAKFVIRPATAADCSDILRL

>P22314_CK2_group
SSPLSKKRRVSGPDPKPGSNC

>P35638_CK2_group
ESLPFSFGTLSSWELEAWYED

>P35638_CK2_group
AWYEDLQEVLSSDENGGTYVS

>P41236_CK2_group
SMMGDDEDACSDTEATEAMAP

>Q13563_CK2_alpha
SRSFPRSLDDSEEDDDEDSGH

>P49795_CK2_group
LIYEDYVSILSPKEVSLDSRV

>P49795_CK2_group
PEEADRPPSMSSHDTASPAAP

>P49810_CK2_group
XXMLTFMASDSEEEVCDERTS

>P10646_CK2_alpha
NLAPAPLNADSEEDEEHTIIT

>Q61699_CK2_alpha
EKVPTEEEDGSSLEADMECPN

>P49810_CK2_alpha
DPEMEEDSYDSFGEPSYPEVF

>P49810_CK2_group
SEEEVCDERTSLMSAESPTPR

>P39687_CK2_group
YDRDDKEAPDSDAEGYVEGLD

>P39687_CK2_group
EEEEGEEEDVSGEEEEDEEGY

>P51811_CK2_group
FHPCKKLFSSSVSEGFQRWLR

>P52655_CK2_group
EEPLNSEDDVSDEEGQELFDT

>P52655_CK2_group
LQVDGTGDTSSEEDEDEEEDY

>P55087_CK2_group
FSKAAQQTKGSYMEVEDNRSQ

>P55087_CK2_group
RGEEKKGKDQSGEVLSSVXXX

>P55087_CK2_group
GSYMEVEDNRSQVETDDLILK

>Q96SB4_CK2_beta
LPEQEEEILGSDDDEQEDPND

>Q96SB4_CK2_beta
ATGDYLFEPHSGEEYTRDEDH

>P55957_CK2_group
PQWEGYDELQTDGNRSSHSRL

>Q00613_CK2_group
IRQDSVTKLLTDVQLMKGKQE

>Q01892_CK2_group
LPLDSPALEVSDSESDEALVA

>Q01892_CK2_group
AYAPYPSPVLSEEEDLPLDSP

>Q01892_CK2_group
DSCKHSSYPDSEGAPDSLWDW

>Q02078_CK2_alpha
PSSKGMMPPLSEEEELELNTQ

>Q12972_CK2_group
KGLLGLPEEETELDNLTEFNT

>Q12972_CK2_group
RKRKNSRVTFSEDDEIINPED

>Q15906_CK2_group
QTTYGGFTEESGDDEYQGDQS

>Q15906_CK2_group
DQSDTEDEVDSDFDIDEGDEP

>Q15906_CK2_group
FDIDEGDEPSSDGEAEEPRRK

>Q16623_CK2_group
RTQELRTAKDSDDDDDVAVTV

>Q16625_CK2_group
YETDYTTGGESCDELEEDWIR

>P11717_CK2_alpha
LSSLHGDDQDSEDEVLTIPEV

>P11717_CK2_alpha
STKLVSFHDDSDEDLLHIXXX

>Q13323_CK2_alpha
PTMEVLGMTDSEEDLDPMEDF

>P18887_CK2_alpha
EENGEDPYAGSTDENTDSEEH

>Q16666_CK2_group
ATPGAQKRKKSTKEKAGPKGS

>Q6VY07_CK2_group
SDRSPDIDNYSEEEEESFSSE

>Q9NQB0_CK2_group
VNESETNQNSSSDSEAERRPP

>Q9UBF6_CK2_group
XMADVEDGEETCALASHSGSS

>Q9UNN4_CK2_group
IIQVDGSGDTSSNEEIGSTRD

>Q9UNN4_CK2_group
VNIVEEDPLNSGDDVSEQDVP

>Q9Y237_CK2_group
SGKAGKGGAASGSDSADKKAQ

>Q9Y5B0_CK2_group
GVTAGESLDQSMEEEEEEDTD

>Q9Y5B0_CK2_group
DDHTKAQRENSPAAFPDREGV

>P09651_CK2_alpha
ASSSQRGRSGSGNFGGGRGGG

>Q15287_CK2_alpha
SKDKGATKESSEKDRGRDKTR

>O76061_CK2_alpha
GLGAQGPSGSSEWEDEQSEYS

>Q08945_CK2_alpha
SKKKRRRSEDSEEEELASTPP

>Q08945_CK2_alpha
SASSSSNEGDSDRDEKKRKQL

>P51946_CK2_group
KKSKHEEEEWTDDDLVESLXX

>Q64350_CK2_group
IQWLREAEEESSDDDXXXXXX

>Q15185_CK2_alpha
DWEDDSDEDMSNFDRFSEMMN

>P19447_CK2_alpha
SRRFGTMSSMSGADDTVYMEY

>O75379_CK2_group
SERRNLLEDDSDEEEDFFLRG

>O95477_CK2_alpha
EEIFLKVAEESGVDAETSDGT

>P13349_CK2_group
ILRNAIRYIESLQELLREQVE

>P13349_CK2_group
FGAHKAELQGSDEDEHVRAPT

>CK2_nonphosphorylationsite
YDTESEFTEFTEDELPYDDCV

>CK2_nonphosphorylationsite
AVAEDGDELRTEPEAKKSKTA

>CK2_nonphosphorylationsite
RTEPEAKKSKTAAKKNDKEAA

>CK2_nonphosphorylationsite
ALYEDPPDQKTSPSGKPATLK

>CK2_nonphosphorylationsite
RKFLPEDIGQSPMASMPDGDK

>CK2_nonphosphorylationsite
SGKPATLKICSWNVDGLRAWI

>CK2_nonphosphorylationsite
EAPDILCLQETKCSENKLPAE

>CK2_nonphosphorylationsite
PAELQELPGLSHQYWSAPSDK

>CK2_nonphosphorylationsite
WSAPSDKEGYSGVGLLSRQCP

>CK2_nonphosphorylationsite
LLSRQCPLKVSYGIGDEEHDQ

>CK2_nonphosphorylationsite
ASVGVLTQSCTTPHLHSILKA

>CK2_nonphosphorylationsite
TPHLHSILKATNYNGHTCLHL

>CK2_nonphosphorylationsite
QLKNGGLGVVSDAIFDLGKSL

>CK2_nonphosphorylationsite
VSDAIFDLGKSLSAFNLDDTE

>CK2_nonphosphorylationsite
KSLSAFNLDDTEVALLQAVLL

>CK2_nonphosphorylationsite
VALLQAVLLMSSDRTGLICVD

>CK2_nonphosphorylationsite
CVDKIEKCQETYLLAFEHYIN

>CK2_nonphosphorylationsite
YNGHTCLHLASIHGYLGIVEL

>CK2_nonphosphorylationsite
GYLGIVELLVSLGADVNAQEP

>CK2_nonphosphorylationsite
VNAQEPCNGRTALHLAVDLQN

>CK2_nonphosphorylationsite
AVDLQNPDLVSLLLKCGADVN

>CK2_nonphosphorylationsite
LKCGADVNRVTYQGYSPYQLT

>CK2_nonphosphorylationsite
TYQGYSPYQLTWGRPSTRIQQ

>CK2_nonphosphorylationsite
TRIQQQLGQLTLENLQMLPES

>CK2_nonphosphorylationsite
RLEPQEVPRGSEPWKQQLTED

>CK2_nonphosphorylationsite
WKQQLTEDGDSFLHLAIIHEE

>CK2_nonphosphorylationsite
LAIIHEEKALTMEVIRQVKGD

>CK2_nonphosphorylationsite
FLNFQNNLQQTPLHLAVITNQ

>CK2_nonphosphorylationsite
DPELRDFRGNTPLHLACEQGC

>CK2_nonphosphorylationsite
HLACEQGCLASVGVLTQSCTT

>CK2_nonphosphorylationsite
RFLHMKVECPTELFPPLFLEV

>CK2_nonphosphorylationsite
QGGLAQPGPASGASEDMGATV

>CK2_nonphosphorylationsite
ASGASEDMGATVNGDVFQEAN

>CK2_nonphosphorylationsite
YAAIAQADRLTQEPESIRKWR

>CK2_nonphosphorylationsite
RKRLQELDAASKVMEQEWREK

>CK2_nonphosphorylationsite
KDLEEWNQRQSEQVEKNKINN

>CK2_nonphosphorylationsite
PDADIIGYVASEEAFVKESKE

>CK2_nonphosphorylationsite
EAFVKESKEETPGTEWEKVAQ

>CK2_nonphosphorylationsite
VAQLCDFNPKSSKQCKDVSRL

>CK2_nonphosphorylationsite
KQCKDVSRLRSVLMSLKQTPL

>CK2_nonphosphorylationsite
TTFYDDALNASFLPSESGPYG

>CK2_nonphosphorylationsite
LPSESGPYGYSNPKILKQSMT

>CK2_nonphosphorylationsite
SNPKILKQSMTLNLADPVGSL

>CK2_nonphosphorylationsite
MTLNLADPVGSLKPHLRAKNS

>CK2_nonphosphorylationsite
SLKPHLRAKNSDLLTSPDVGL

>CK2_nonphosphorylationsite
SPDVGLLKLASPELERLIIQS

>CK2_nonphosphorylationsite
SPELERLIIQSSNGHITTTPT

>CK2_nonphosphorylationsite
SSNGHITTTPTPTQFLCPKNV

>CK2_nonphosphorylationsite
PTQFLCPKNVTDEQEGFAEGF

>CK2_nonphosphorylationsite
GFVRALAELHSQNTLPSVTSA

>CK2_nonphosphorylationsite
HSQNTLPSVTSAAQPVNGAGM

>CK2_nonphosphorylationsite
GAGMVAPAVASVAGGSGSGGF

>CK2_nonphosphorylationsite
VAGGSGSGGFSASLHSEPPVY

>CK2_nonphosphorylationsite
HSEPPVYANLSNFNPGALSSG

>CK2_nonphosphorylationsite
LSNFNPGALSSGGGAPSYGAA

>CK2_nonphosphorylationsite
TLKAQNSELASTANMLREQVA

>CK2_nonphosphorylationsite
LKQKVMNHVNSGCQLMLTQQL

>CK2_nonphosphorylationsite
RIARLEEKVKTLKAQNSELAS

>CK2_nonphosphorylationsite
MIKFNRLNRLTTDFNVIVEAL

>CK2_nonphosphorylationsite
TDFNVIVEALSKSKAELMEIS

>CK2_nonphosphorylationsite
SKSKAELMEISEDKTKIRRSP

>CK2_nonphosphorylationsite
ISEDKTKIRRSPSKPLPEVTD

>CK2_nonphosphorylationsite
RSPSKPLPEVTDEYKNDVKNR

>CK2_nonphosphorylationsite
DEYKNDVKNRSVYIKGFPTDA

>CK2_nonphosphorylationsite
VYIKGFPTDATLDDIKEWLED

>CK2_nonphosphorylationsite
GQVLNIQMRRTLHKAFKGSIF

>CK2_nonphosphorylationsite
FKGSIFVVFDSIESAKKFVET

>CK2_nonphosphorylationsite
SIESAKKFVETPGQKYKETDL

>CK2_nonphosphorylationsite
QKLEEDAEMKSLEEKIGCLLK

>CK2_nonphosphorylationsite
EEKIGCLLKFSGDLDDQTCRE

>CK2_nonphosphorylationsite
TCREDLHILFSNHGEIKWIDF

>CK2_nonphosphorylationsite
GNLQLRNKEVTWEVLEGEVEK

>CK2_nonphosphorylationsite
RAPHVAGGPPSPEVGSPLLCR

>CK2_nonphosphorylationsite
SQPSPPACEVTSSWCLFGPEL

>CK2_nonphosphorylationsite
LPEDPPAAPATQRVLSPLMSR

>CK2_nonphosphorylationsite
ATQRVLSPLMSRSGCKVGDSS

>CK2_nonphosphorylationsite
MSRSGCKVGDSSGTAAAHKVL

>CK2_nonphosphorylationsite
AAHKVLPRGLSPARQLLLPAS

>CK2_nonphosphorylationsite
SPARQLLLPASESPHWSGAPV

>CK2_nonphosphorylationsite
PHWSGAPVKPSPQAAAVEVEE

>CK2_nonphosphorylationsite
AAVEVEEEDGSESEESAGPLL

>CK2_nonphosphorylationsite
GGVALVPKEDSRFSAPRVALV

>CK2_nonphosphorylationsite
EQDAPMAPGRSPLATTVMDFI

>CK2_nonphosphorylationsite
PLNHALLAARTRQLLEDESYD

>CK2_nonphosphorylationsite
ESYDGGAGAASAFAPPRSSPC

>CK2_nonphosphorylationsite
FAPPRSSPCASSTPVAVGDFP

>CK2_nonphosphorylationsite
EPKDDAYPLYSDFQPPALKIK

>CK2_nonphosphorylationsite
IKEEEEGAEASARSPRSYLVA

>CK2_nonphosphorylationsite
GPPPPLPPRATPSRPGEAAVT

>CK2_nonphosphorylationsite
TPSRPGEAAVTAAPASASVSS

>CK2_nonphosphorylationsite
VTAAPASASVSSASSSGSTLE

>CK2_nonphosphorylationsite
APPPCKAPGASGCLLPRDGLP

>CK2_nonphosphorylationsite
GCLLPRDGLPSTSASAAAAGA

>CK2_nonphosphorylationsite
PPYLNYLRPDSEASQSPQYSF

>CK2_nonphosphorylationsite
DSEASQSPQYSFESLPQKICL

>CK2_nonphosphorylationsite
KICLICGDEASGCHYGVLTCG

>CK2_nonphosphorylationsite
GCHYGVLTCGSCKVFFKRAME

>CK2_nonphosphorylationsite
LPQPVGVPNESQALSQRFTFS

>CK2_nonphosphorylationsite
SQALSQRFTFSPGQDIQLIPP

>CK2_nonphosphorylationsite
LIPPLINLLMSIEPDVIYAGH

>CK2_nonphosphorylationsite
PDVIYAGHDNTKPDTSSSLLT

>CK2_nonphosphorylationsite
TKPDTSSSLLTSLNQLGERQL

>CK2_nonphosphorylationsite
LNQLGERQLLSVVKWSKSLPG

>CK2_nonphosphorylationsite
FRNLHIDDQITLIQYSWMSLM

>CK2_nonphosphorylationsite
SLMVFGLGWRSYKHVSGQMLY

>CK2_nonphosphorylationsite
LILNEQRMKESSFYSLCLTMW

>CK2_nonphosphorylationsite
IPQEFVKLQVSQEEFLCMKVL

>CK2_nonphosphorylationsite
LCMKVLLLLNTIPLEGLRSQT

>CK2_nonphosphorylationsite
TIPLEGLRSQTQFEEMRSSYI

>CK2_nonphosphorylationsite
AIGLRQKGVVSSSQRFYQLTK

>CK2_nonphosphorylationsite
VSSSQRFYQLTKLLDNLHDLV

>CK2_nonphosphorylationsite
VKQLHLYCLNTFIQSRALSVE

>CK2_nonphosphorylationsite
ALSVEFPEMMSEVIAAQLPKI

>CK2_nonphosphorylationsite
LSMDLKKYLDSIPPGQYMDSS

>CK2_nonphosphorylationsite
DSIPPGQYMDSSLVKSYLYQI

>CK2_nonphosphorylationsite
QILQGIVFCHSRRVLHRDLKP

>CK2_nonphosphorylationsite
PQNLLIDDKGTIKLADFGLAR

>CK2_nonphosphorylationsite
RAFGIPIRVYTHEVVTLWYRS

>CK2_nonphosphorylationsite
THEVVTLWYRSPEVLLGSARY

>CK2_nonphosphorylationsite
PEVLLGSARYSTPVDIWSIGT

>CK2_nonphosphorylationsite
STPVDIWSIGTIFAELATKKP

>CK2_nonphosphorylationsite
ATKKPLFHGDSEIDQLFRIFR

>CK2_nonphosphorylationsite
QLFRIFRALGTPNNEVWPEVE

>CK2_nonphosphorylationsite
PNNEVWPEVESLQDYKNTFPK

>CK2_nonphosphorylationsite
KNTFPKWKPGSLASHVKNLDE

>CK2_nonphosphorylationsite
NLDENGLDLLSKMLIYDPAKR

>CK2_nonphosphorylationsite
MLIYDPAKRISGKMALNHPYF

>CK2_nonphosphorylationsite
KPEDKAHKAATKIQASFRGHI

>CK2_nonphosphorylationsite
KIQASFRGHITRKKLKGEKKG

>CK2_nonphosphorylationsite
EKDEAAVAEGTEKKEGEGSTP

>CK2_nonphosphorylationsite
GTEKKEGEGSTPAEAAPGAGP

>CK2_nonphosphorylationsite
PGAGPKPEEKTGKAGETPSEE

>CK2_nonphosphorylationsite
KKGEGAPDAATEQAAPQAPAP

>CK2_nonphosphorylationsite
EQAAPQAPAPSEEKAGSAETE

>CK2_nonphosphorylationsite
PSEEKAGSAETESATKASTDN

>CK2_nonphosphorylationsite
ESATKASTDNSPSSKAEDAPA

>CK2_nonphosphorylationsite
DPKDRKKIQFSVPAPPSQLDP

>CK2_nonphosphorylationsite
SEHSSPEEEASPHQRASGEGH

>CK2_nonphosphorylationsite
GSRGSAGQKTTYGQGLEGPWE

>CK2_nonphosphorylationsite
PPLDGPQRDGSSEDQVEDPAL

>CK2_nonphosphorylationsite
VQRIAESHLQSISNLGENQAS

>CK2_nonphosphorylationsite
EEEDEEEEEDSQAEVLKGSRG

>CK2_nonphosphorylationsite
DQPMEEEEVETFAFQAEIAQL

>CK2_nonphosphorylationsite
AFQAEIAQLMSLIINTFYSNK

>CK2_nonphosphorylationsite
NKEIFLRELISNSSDALDKIR

>CK2_nonphosphorylationsite
SDALDKIRYESLTDPSKLDSG

>CK2_nonphosphorylationsite
ESLTDPSKLDSGKELHINLIP

>CK2_nonphosphorylationsite
INLIPNKQDRTLTIVDTGIGM

>CK2_nonphosphorylationsite
LTIVDTGIGMTKADLINNLGT

>CK2_nonphosphorylationsite
TKADLINNLGTIAKSGTKAFM

>CK2_nonphosphorylationsite
MEALQAGADISMIGQFGVGFY

>CK2_nonphosphorylationsite
MIGQFGVGFYSAYLVAEKVTV

>CK2_nonphosphorylationsite
YSAYLVAEKVTVITKHNDDEQ

>CK2_nonphosphorylationsite
HNDDEQYAWESSAGGSFTVRT

>CK2_nonphosphorylationsite
SSAGGSFTVRTDTGEPMGRGT

>CK2_nonphosphorylationsite
TDTGEPMGRGTKVILHLKEDQ

>CK2_nonphosphorylationsite
KVILHLKEDQTEYLEERRIKE

>CK2_nonphosphorylationsite
RRIKEIVKKHSQFIGYPITLF

>CK2_nonphosphorylationsite
TNEEYGEFYKSLTNDWEDHLA

>CK2_nonphosphorylationsite
WEDHLAVKHFSVEGQLEFRAL

>CK2_nonphosphorylationsite
YLNFIRGVVDSEDLPLNISRE

>CK2_nonphosphorylationsite
LNISREMLQQSKILKVIRKNL

>CK2_nonphosphorylationsite
NLVKKCLELFTELAEDKENYK

>CK2_nonphosphorylationsite
ENYKKFYEQFSKNIKLGIHED

>CK2_nonphosphorylationsite
KNIKLGIHEDSQNRKKLSELL

>CK2_nonphosphorylationsite
KKLSELLRYYTSASGDEMVSL

>CK2_nonphosphorylationsite
YTSASGDEMVSLKDYCTRMKE

>CK2_nonphosphorylationsite
KENQKHIYYITGETKDQVANS

>CK2_nonphosphorylationsite
TGETKDQVANSAFVERLRKHG

>CK2_nonphosphorylationsite
VQQLKEFEGKTLVSVTKEGLE

>CK2_nonphosphorylationsite
EEKKKQEEKKTKFENLCKIMK

>CK2_nonphosphorylationsite
LEKKVEKVVVSNRLVTSPCCI

>CK2_nonphosphorylationsite
RLVTSPCCIVTSTYGWTANME

>CK2_nonphosphorylationsite
IMKAQALRDNSTMGYMAAKKH

>CK2_nonphosphorylationsite
KKHLEINPDHSIIETLRQKAE

>CK2_nonphosphorylationsite
QKAEADKNDKSVKDLVILLYE

>CK2_nonphosphorylationsite
VKDLVILLYETALLSSGFSLE

>CK2_nonphosphorylationsite
SSGFSLEDPQTHANRIYRMIK

>CK2_nonphosphorylationsite
LGLGIDEDDPTADDTSAAVTE

>CK2_nonphosphorylationsite
PTADDTSAAVTEEMPPLEGDD

>CK2_nonphosphorylationsite
KYIDQEELNKTKPIWTRNPDD

>CK2_nonphosphorylationsite
PIWTRNPDDITNEEYGEFYKS

>CK2_nonphosphorylationsite
SNVTNKTDPRSMNSRVFIGNL

>CK2_nonphosphorylationsite
NSRVFIGNLNTLVVKKSDVEA

>CK2_nonphosphorylationsite
VKKSDVEAIFSKYGKIVGCSV

>CK2_nonphosphorylationsite
FSKYGKIVGCSVHKGFAFVQY

>CK2_nonphosphorylationsite
VNRGKAGVKRSAAEMYGSVTE

>CK2_nonphosphorylationsite
RSAAEMYGSVTEHPSPSPLLS

>CK2_nonphosphorylationsite
TEHPSPSPLLSSSFDLDYDFQ

>CK2_nonphosphorylationsite
FQRDYYDRMYSYPARVPPPPP

>CK2_nonphosphorylationsite
PPPIARAVVPSKRQRVSGNTS

>CK2_nonphosphorylationsite
PSKRQRVSGNTSRRGKSGFNS

>CK2_nonphosphorylationsite
TSRRGKSGFNSKSGQRGSSKS

>CK2_nonphosphorylationsite
SKSGQRGSSKSGKLKGDDLQA

>CK2_nonphosphorylationsite
DDLQAIKKELTQIKQKVDSLL

>CK2_nonphosphorylationsite
SDQDHSMDEMTAVVKIEKGVG

>CK2_nonphosphorylationsite
GGNGNGGGAFSQARSSSTGSS

>CK2_nonphosphorylationsite
FSQARSSSTGSSSSTGGGGQE

>CK2_nonphosphorylationsite
SSSTGGGGQESQPSPLALLAA

>CK2_nonphosphorylationsite
QPSPLALLAATCSRIESPNEN

>CK2_nonphosphorylationsite
CSRIESPNENSNNSQGPSQSG

>CK2_nonphosphorylationsite
NSNNSQGPSQSGGTGELDLTA

>CK2_nonphosphorylationsite
QSGGTGELDLTATQLSQGANG

>CK2_nonphosphorylationsite
SQGANGWQIISSSSGATPTSK

>CK2_nonphosphorylationsite
ISSSSGATPTSKEQSGSSTNG

>CK2_nonphosphorylationsite
KEQSGSSTNGSNGSESSKNRT

>CK2_nonphosphorylationsite
SNGSESSKNRTVSGGQYVVAA

>CK2_nonphosphorylationsite
APNLQNQQVLTGLPGVMPNIQ

>CK2_nonphosphorylationsite
IQYQVIPQFQTVDGQQLQFAA

>CK2_nonphosphorylationsite
VDGQQLQFAATGAQVQQDGSG

>CK2_nonphosphorylationsite
ATGAQVQQDGSGQIQIIPGAN

>CK2_nonphosphorylationsite
IIPGANQQIITNRGSGGNIIA

>CK2_nonphosphorylationsite
PLQGLANNVLSGQTQYVTNVP

>CK2_nonphosphorylationsite
NVPVALNGNITLLPVNSVSAA

>CK2_nonphosphorylationsite
LLPVNSVSAATLTPSSQAVTI

>CK2_nonphosphorylationsite
ATLTPSSQAVTISSSGSQESG

>CK2_nonphosphorylationsite
VTISSSGSQESGSQPVTSGTT

>CK2_nonphosphorylationsite
ESGSQPVTSGTTISSASLVSS

>CK2_nonphosphorylationsite
GTTISSASLVSSQASSSSFFT

>CK2_nonphosphorylationsite
SSQASSSSFFTNANSYSTTTT

>CK2_nonphosphorylationsite
FTNANSYSTTTTTSNMGIMNF

>CK2_nonphosphorylationsite
TTSNMGIMNFTTSGSSGTNSQ

>CK2_nonphosphorylationsite
FTTSGSSGTNSQGQTPQRVSG

>CK2_nonphosphorylationsite
NSQGQTPQRVSGLQGSDALNI

>CK2_nonphosphorylationsite
SDALNIQQNQTSGGSLQAGQQ

>CK2_nonphosphorylationsite
QQKEGEQNQQTQQQQILIQPQ

>CK2_nonphosphorylationsite
ALQALQAAPLSGQTFTTQAIS

>CK2_nonphosphorylationsite
SGQTFTTQAISQETLQNLQLQ

>CK2_nonphosphorylationsite
QNLQLQAVPNSGPIIIRTPTV

>CK2_nonphosphorylationsite
NSGPIIIRTPTVGPNGQVSWQ

>CK2_nonphosphorylationsite
VGPNGQVSWQTLQLQNLQVQN

>CK2_nonphosphorylationsite
NLQVQNPQAQTITLAPMQGVS

>CK2_nonphosphorylationsite
TITLAPMQGVSLGQTSSSNTT

>CK2_nonphosphorylationsite
VSLGQTSSSNTTLTPIASAAS

>CK2_nonphosphorylationsite
TTLTPIASAASIPAGTVTVNA

>CK2_nonphosphorylationsite
GTVTVNAAQLSSMPGLQTINL

>CK2_nonphosphorylationsite
IQGCGKVYGKTSHLRAHLRWH

>CK2_nonphosphorylationsite
SHLRAHLRWHTGERPFMCTWS

>CK2_nonphosphorylationsite
TGERPFMCTWSYCGKRFTRSD

>CK2_nonphosphorylationsite
WSYCGKRFTRSDELQRHKRTH

>CK2_nonphosphorylationsite
RSDELQRHKRTHTGEKKFACP

>CK2_nonphosphorylationsite
CPECPKRFMRSDHLSKHIKTH

>CK2_nonphosphorylationsite
RSDHLSKHIKTHQNKKGGPGV

>CK2_nonphosphorylationsite
NKKGGPGVALSVGTLPLDSGA

>CK2_nonphosphorylationsite
GTLPLDSGAGSEGSGTATPSA

>CK2_nonphosphorylationsite
GSEGSGTATPSALITTNMVAM

>CK2_nonphosphorylationsite
CPEGIARLANSGINVMQVADL

>CK2_nonphosphorylationsite
LYVRRVFIMDSCDELIPEYLN

>CK2_nonphosphorylationsite
HEDSTNRRRLSELLRYHTSQS

>CK2_nonphosphorylationsite
DEMTSLSEYVSRMKETQKSIY

>CK2_nonphosphorylationsite
RKRGFEVVYMTEPIDEYCVQQ

>CK2_nonphosphorylationsite
KKNEDAKKRLSVERIYQKKTQ

>CK2_nonphosphorylationsite
LSVERIYQKKTQLEHILLRPD

>CK2_nonphosphorylationsite
QLEHILLRPDTYIGSVELVTQ

>CK2_nonphosphorylationsite
DTYIGSVELVTQQMWVYDEDV

>CK2_nonphosphorylationsite
EDVGINYREVTFVPGLYKIFD

>CK2_nonphosphorylationsite
ADNKQRDPKMSCIRVTIDPEN

>CK2_nonphosphorylationsite
VTIDPENNLISIWNNGKGIPV

>CK2_nonphosphorylationsite
VPALIFGQLLTSSNYDDDEKK

>CK2_nonphosphorylationsite
SNYDDDEKKVTGGRNGYGAKL

>CK2_nonphosphorylationsite
GYGAKLCNIFSTKFTVETASR

>CK2_nonphosphorylationsite
FSTKFTVETASREYKKMFKQT

>CK2_nonphosphorylationsite
SREYKKMFKQTWMDNMGRAGE

>CK2_nonphosphorylationsite
ELKPFNGEDYTCITFQPDLSK

>CK2_nonphosphorylationsite
YTCITFQPDLSKFKMQSLDKD

>CK2_nonphosphorylationsite
MVRRAYDIAGSTKDVKVFLNG

>CK2_nonphosphorylationsite
GNKLPVKGFRSYVDMYLKDKL

>CK2_nonphosphorylationsite
DMYLKDKLDETGNSLKVIHEQ

>CK2_nonphosphorylationsite
QVNHRWEVCLTMSEKGFQQIS

>CK2_nonphosphorylationsite
TMSEKGFQQISFVNSIATSKG

>CK2_nonphosphorylationsite
HVDYVADQIVTKLVDVVKKKN

>CK2_nonphosphorylationsite
IFVNALIENPTFDSQTKENMT

>CK2_nonphosphorylationsite
TFDSQTKENMTLQPKSFGSTC

>CK2_nonphosphorylationsite
MTLQPKSFGSTCQLSEKFIKA

>CK2_nonphosphorylationsite
KAAIGCGIVESILNWVKFKAQ

>CK2_nonphosphorylationsite
KAQVQLNKKCSAVKHNRIKGI

>CK2_nonphosphorylationsite
DDANDAGGRNSTECTLILTEG

>CK2_nonphosphorylationsite
ECTLILTEGDSAKTLAVSGLG

>CK2_nonphosphorylationsite
RGKILNVREASHKQIMENAEI

>CK2_nonphosphorylationsite
QYKKNYEDEDSLKTLRYGKIM

>CK2_nonphosphorylationsite
TLRYGKIMIMTDQDQDGSHIK

>CK2_nonphosphorylationsite
LINFIHHNWPSLLRHRFLEEF

>CK2_nonphosphorylationsite
LRHRFLEEFITPIVKVSKNKQ

>CK2_nonphosphorylationsite
SKNKQEMAFYSLPEFEEWKSS

>CK2_nonphosphorylationsite
YSLPEFEEWKSSTPNHKKWKV

>CK2_nonphosphorylationsite
WKVKYYKGLGTSTSKEAKEYF

>CK2_nonphosphorylationsite
MKRHRIQFKYSGPEDDAAISL

>CK2_nonphosphorylationsite
YSGPEDDAAISLAFSKKQIDD

>CK2_nonphosphorylationsite
KQIDDRKEWLTNFMEDRRQRK

>CK2_nonphosphorylationsite
GLPEDYLYGQTTTYLTYNDFI

>CK2_nonphosphorylationsite
DFINKELILFSNSDNERSIPS

>CK2_nonphosphorylationsite
SNSDNERSIPSMVDGLKPGQR

>CK2_nonphosphorylationsite
LKPGQRKVLFTCFKRNDKREV

>CK2_nonphosphorylationsite
REVKVAQLAGSVAEMSSYHHG

>CK2_nonphosphorylationsite
EMSSYHHGEMSLMMTIINLAQ

>CK2_nonphosphorylationsite
IINLAQNFVGSNNLNLLQPIG

>CK2_nonphosphorylationsite
NLLQPIGQFGTRLHGGKDSAS

>CK2_nonphosphorylationsite
TRLHGGKDSASPRYIFTMLSS

>CK2_nonphosphorylationsite
ASPRYIFTMLSSLARLLFPPK

>CK2_nonphosphorylationsite
RLLFPPKDDHTLKFLYDDNQR

>CK2_nonphosphorylationsite
VLINGAEGIGTGWSCKIPNFD

>CK2_nonphosphorylationsite
DGEEPLPMLPSYKNFKGTIEE

>CK2_nonphosphorylationsite
EELAPNQYVISGEVAILNSTT

>CK2_nonphosphorylationsite
ISGEVAILNSTTIEISELPVR

>CK2_nonphosphorylationsite
TIEISELPVRTWTQTYKEQVL

>CK2_nonphosphorylationsite
EQVLEPMLNGTEKTPPLITDY

>CK2_nonphosphorylationsite
PLITDYREYHTDTTVKFVVKM

>CK2_nonphosphorylationsite
DTTVKFVVKMTEEKLAEAERV

>CK2_nonphosphorylationsite
VGLHKVFKLQTSLTCNSMVLF

>CK2_nonphosphorylationsite
DHVGCLKKYDTVLDILRDFFE

>CK2_nonphosphorylationsite
EWLLGMLGAESAKLNNQARFI

>CK2_nonphosphorylationsite
IKVLIQRGYDSDPVKAWKEAQ

>CK2_nonphosphorylationsite
KVPDEEENEESDNEKETEKSD

>CK2_nonphosphorylationsite
ESDNEKETEKSDSVTDSGPTF

>CK2_nonphosphorylationsite
KSDSVTDSGPTFNYLLDMPLW

>CK2_nonphosphorylationsite
YLLDMPLWYLTKEKKDELCRL

>CK2_nonphosphorylationsite
LRNEKEQELDTLKRKSPSDLW

>CK2_nonphosphorylationsite
PSDLWKEDLATFIEELEAVEA

>CK2_nonphosphorylationsite
GKGGKAKGKKTQMAEVLPSPR

>CK2_nonphosphorylationsite
PRGQRVIPRITIEMKAEAEKK

>CK2_nonphosphorylationsite
KNKKKIKNENTEGSPQEDGVE

>CK2_nonphosphorylationsite
LEKKQKREPGTKTKKQTTLAF

>CK2_nonphosphorylationsite
IKKGKKRNPWSDSESDRSSDE

>CK2_nonphosphorylationsite
DSESDRSSDESNFDVPPRETE

>CK2_nonphosphorylationsite
ESNFDVPPRETEPRRAATKTK

>CK2_nonphosphorylationsite
HFWPKLLMKVTDLRMIGACHA

>CK2_nonphosphorylationsite
DLRMIGACHASRFLHMKVECP

>CK2_nonphosphorylationsite
ETEPRRAATKTKFTMDLDSDE

>CK2_nonphosphorylationsite
DDEDFVPSDASPPKTKTSPKL

>CK2_nonphosphorylationsite
PPKTKTSPKLSNKELKPQKSV

>CK2_nonphosphorylationsite
SDLEADDVKGSVPLSSSPPAT

>CK2_nonphosphorylationsite
SVPLSSSPPATHFPDETEITN

>CK2_nonphosphorylationsite
ATHFPDETEITNPVPKKNVTV

>CK2_nonphosphorylationsite
ITNPVPKKNVTVKKTAAKSQS

>CK2_nonphosphorylationsite
TVKKTAAKSQSSTSTTGAKKR

>CK2_nonphosphorylationsite
GAKKRAAPKGTKRDPALNSGV

>CK2_nonphosphorylationsite
KRDPALNSGVSQKPDPAKTKN

>CK2_nonphosphorylationsite
KTKNRRKRKPSTSDDSDSNFE

>CK2_nonphosphorylationsite
DSDSNFEKIVSKAVTSKKSKG

>CK2_nonphosphorylationsite
AVTSKKSKGESDDFHMDFDSA

>CK2_nonphosphorylationsite
ESDDFHMDFDSAVAPRAKSVR

>CK2_nonphosphorylationsite
RICGVCGDRATGFHFNAMTCE

>CK2_nonphosphorylationsite
CEGCKGFFRRSMKRKALFTCP

>CK2_nonphosphorylationsite
TCPFNGDCRITKDNRRHCQAC

>CK2_nonphosphorylationsite
DIGMMKEFILTDEEVQRKREM

>CK2_nonphosphorylationsite
KRKEEEALKDSLRPKLSEEQQ

>CK2_nonphosphorylationsite
IAILLDAHHKTYDPTYSDFCQ

>CK2_nonphosphorylationsite
TSEDQIVLLKSSAIEVIMLRS

>CK2_nonphosphorylationsite
SSAIEVIMLRSNESFTMDDMS

>CK2_nonphosphorylationsite
SNESFTMDDMSWTCGNQDYKY

>CK2_nonphosphorylationsite
CGNQDYKYRVSDVTKAGHSLE

>CK2_nonphosphorylationsite
HVLLMAICIVSPDRPGVQDAA

>CK2_nonphosphorylationsite
ALIEAIQDRLSNTLQTYIRCR

>CK2_nonphosphorylationsite
YIRCRHPPPGSHLLYAKMIQK

>CK2_nonphosphorylationsite
KMIQKLADLRSLNEEHSKQYR

>CK2_nonphosphorylationsite
EEHSKQYRCLSFQPECSMKLT

>CK2_nonphosphorylationsite
SFQPECSMKLTPLVLEVFGNE

>CK2_nonphosphorylationsite
GLAFHMRSSMSGLHLVKQGRD

>CK2_nonphosphorylationsite
KQGRDRKKIDSQRDFTVASPA

>CK2_nonphosphorylationsite
FTVASPAEFVTRFGGNKVIEK

>CK2_nonphosphorylationsite
NGIAAVKCMRSIRRWSYEMFR

>CK2_nonphosphorylationsite
ERAIRFVVMVTPEDLKANAEY

>CK2_nonphosphorylationsite
QAVWAGWGHASENPKLPELLL

>CK2_nonphosphorylationsite
KNGIAFMGPPSQAMWALGDKI

>CK2_nonphosphorylationsite
AMWALGDKIASSIVAQTAGIP

>CK2_nonphosphorylationsite
SIVAQTAGIPTLPWSGSGLRV

>CK2_nonphosphorylationsite
LRVDWQENDFSKRILNVPQDL

>CK2_nonphosphorylationsite
EVGYPVMIKASEGGGGKGIRK

>CK2_nonphosphorylationsite
FRQVQAEVPGSPIFVMRLAKQ

>CK2_nonphosphorylationsite
PIFVMRLAKQSRHLEVQILAD

>CK2_nonphosphorylationsite
ILADQYGNAISLFGRDCSVQR

>CK2_nonphosphorylationsite
IIEEAPAAIATPAVFEHMEQC

>CK2_nonphosphorylationsite
VKLAKMVGYVSAGTVEYLYSQ

>CK2_nonphosphorylationsite
VSAGTVEYLYSQDGSFYFLEL

>CK2_nonphosphorylationsite
NPRLQVEHPCTEMVADVNLPA

>CK2_nonphosphorylationsite
IKDIRMMYGVSPWGDAPIDFE

>CK2_nonphosphorylationsite
WGDAPIDFENSAHVPCPRGHV

>CK2_nonphosphorylationsite
PRGHVIAARITSENPDEGFKP

>CK2_nonphosphorylationsite
SENPDEGFKPSSGTVQELNFR

>CK2_nonphosphorylationsite
SGTVQELNFRSNKNVWGYFSV

>CK2_nonphosphorylationsite
RSNKNVWGYFSVAAAGGLHEF

>CK2_nonphosphorylationsite
LRAAVRYDPESETLTLSGEMA

>CK2_nonphosphorylationsite
AAGGLHEFADSQFGHCFSWGE

>CK2_nonphosphorylationsite
SWGENREEAISNMVVALKELS

>CK2_nonphosphorylationsite
SNMVVALKELSIRGDFRTTVE

>CK2_nonphosphorylationsite
TVEYLIKLLETESFQLNRIDT

>CK2_nonphosphorylationsite
TESFQLNRIDTGWLDRLIAEK

>CK2_nonphosphorylationsite
DGDKVDLEAFSEFTKIITPAI

>CK2_nonphosphorylationsite
EFTKIITPAITRVVDFAKKLP

>CK2_nonphosphorylationsite
VDFAKKLPMFSELPCEDQIIL

>CK2_nonphosphorylationsite
LLKGCCMEIMSLRAAVRYDPE

>CK2_nonphosphorylationsite
AEKVQAERPDTMLGVVCGALH

>CK2_nonphosphorylationsite
LHVADVNLRNSISNFLHSLER

>CK2_nonphosphorylationsite
LERGQVLPAHTLLNTVDVELI

>CK2_nonphosphorylationsite
YEGIKYVLKVTRQSPNSYVVI

>CK2_nonphosphorylationsite
PNSYVVIMNGSCVEVDVHRLS

>CK2_nonphosphorylationsite
SCVEVDVHRLSDGGLLLSYDG

>CK2_nonphosphorylationsite
DGGLLLSYDGSSYTTYMKEEV

>CK2_nonphosphorylationsite
MKEEVDRYRITIGNKTCVFEK

>CK2_nonphosphorylationsite
TCVFEKENDPSVMRSPSAGKL

>CK2_nonphosphorylationsite
AEIEVMKMVMTLTAVESGCIH

>CK2_nonphosphorylationsite
VIAKMQLDNPSKVQQAELHTG

>CK2_nonphosphorylationsite
PSKVQQAELHTGSLPQIQSTA

>CK2_nonphosphorylationsite
HTGSLPQIQSTALRGEKLHRV

>CK2_nonphosphorylationsite
NGYCLPDPFFSSKVKDWVERL

>CK2_nonphosphorylationsite
VKDWVERLMKTLRDPSLPLLE

>CK2_nonphosphorylationsite
LPLLELQDIMTSVSGRIPLNV

>CK2_nonphosphorylationsite
SGRIPLNVEKSIKKEMAQYAS

>CK2_nonphosphorylationsite
SIKKEMAQYASNITSVLCQFP

>CK2_nonphosphorylationsite
NITSVLCQFPSQQIANILDSH

>CK2_nonphosphorylationsite
PSQQIANILDSHAATLNRKSE

>CK2_nonphosphorylationsite
DSHAATLNRKSEREVFFMNTQ

>CK2_nonphosphorylationsite
KSEREVFFMNTQSIVQLVQRY

>CK2_nonphosphorylationsite
SIVQLVQRYRSGIRGHMKAVV

>CK2_nonphosphorylationsite
DLLRQYLRVETQFQNGHYDKC

>CK2_nonphosphorylationsite
CVFALREENKSDMNTVLNYIF

>CK2_nonphosphorylationsite
DMNTVLNYIFSHAQVTKKNLL

>CK2_nonphosphorylationsite
AQVTKKNLLVTMLIDQLCGRD

>CK2_nonphosphorylationsite
LIDQLCGRDPTLTDELLNILT

>CK2_nonphosphorylationsite
TLTDELLNILTELTQLSKTTN

>CK2_nonphosphorylationsite
LTELTQLSKTTNAKVALRARQ

>CK2_nonphosphorylationsite
ALRARQVLIASHLPSYDVRHN

>CK2_nonphosphorylationsite
SYDVRHNQVESIFLSAIDMYG

>CK2_nonphosphorylationsite
CIENLQKLILSETSIFDVLPN

>CK2_nonphosphorylationsite
FDVLPNFFYHSNQVVRMAALE

>CK2_nonphosphorylationsite
RRAYIAYELNSVQHRQLKDNT

>CK2_nonphosphorylationsite
SVQHRQLKDNTCVVEFQFMLP

>CK2_nonphosphorylationsite
CVVEFQFMLPTSHPNRGNIPT

>CK2_nonphosphorylationsite
TSHPNRGNIPTLNRMSFASNL

>CK2_nonphosphorylationsite
FASNLNHYGMTHVASVSDVLL

>CK2_nonphosphorylationsite
VSDVLLDNAFTPPCQRMGGMV

>CK2_nonphosphorylationsite
PPCQRMGGMVSFRTFEDFVRI

>CK2_nonphosphorylationsite
FDEVMGCFCDSPPQSPTFPES

>CK2_nonphosphorylationsite
SPPQSPTFPESGHTSLYDEDK

>CK2_nonphosphorylationsite
PIHILNVAIKTDGDIEDDRLA

>CK2_nonphosphorylationsite
DRLAAMFREFTQQNKATLVEH

>CK2_nonphosphorylationsite
TLVEHGIRRLTFLVAQKDFRK

>CK2_nonphosphorylationsite
RFHREFPKFFTFRARDKFEED

>CK2_nonphosphorylationsite
ELNRMRNFDLTAIPCANHKMH

>CK2_nonphosphorylationsite
YLGAAKVEVGTEVTDYRFFVR

>CK2_nonphosphorylationsite
RFFVRAIIRHSDLVTKEASFE

>CK2_nonphosphorylationsite
MDELEVAFNNTNVRTDCNHIF

>CK2_nonphosphorylationsite
CNHIFLNFVPTVIMDPSKIEE

>CK2_nonphosphorylationsite
VIMDPSKIEESVRSMVMRYGS

>CK2_nonphosphorylationsite
SVRSMVMRYGSRLWKLRVLQA

>CK2_nonphosphorylationsite
QAELKINIRLTTTGKAIPIRL

>CK2_nonphosphorylationsite
GKAIPIRLFLTNESGYYLDIS

>CK2_nonphosphorylationsite
TNESGYYLDISLYKEVTDSRT

>CK2_nonphosphorylationsite
SLYKEVTDSRTAQIMFQAYGD

>CK2_nonphosphorylationsite
QGPLHGMLINTPYVTKDLLQS

>CK2_nonphosphorylationsite
TPYVTKDLLQSKRFQAQSLGT

>CK2_nonphosphorylationsite
SKRFQAQSLGTTYIYDIPEMF

>CK2_nonphosphorylationsite
IYDIPEMFRQSLIKLWESMST

>CK2_nonphosphorylationsite
QSLIKLWESMSTQAFLPSPPL

>CK2_nonphosphorylationsite
QAFLPSPPLPSDILTYTELVL

>CK2_nonphosphorylationsite
NEIGMVAWKMSLKSPEYPDGR

>CK2_nonphosphorylationsite
RDVIVIGNDITYRIGSFGPQE

>CK2_nonphosphorylationsite
PQEDLLFLRASELARAEGIPR

>CK2_nonphosphorylationsite
GIPRIYVAANSGARIGLAEEI

>CK2_nonphosphorylationsite
RHMFHVAWVDSEDPYKGYKYL

>CK2_nonphosphorylationsite
PYKGYKYLYLTPQDYKRVSAL

>CK2_nonphosphorylationsite
QDYKRVSALNSVHCEHVEDEG

>CK2_nonphosphorylationsite
HCEHVEDEGESRYKITDIIGK

>CK2_nonphosphorylationsite
EGLGAENLRGSGMIAGESSLA

>CK2_nonphosphorylationsite
ESSLAYDEIITISLVTCRAIG

>CK2_nonphosphorylationsite
GAYLVRLGQRTIQVENSHLIL

>CK2_nonphosphorylationsite
IQVENSHLILTGAGALNKVLG

>CK2_nonphosphorylationsite
LNKVLGREVYTSNNQLGGIQI

>CK2_nonphosphorylationsite
GIQIMHNNGVTHCTVCDDFEG

>CK2_nonphosphorylationsite
TVCDDFEGVFTVLHWLSYMPK

>CK2_nonphosphorylationsite
WLSYMPKNVHSSVPLLNSKDP

>CK2_nonphosphorylationsite
PIDRIIEFVPTKAPYDPRWML

>CK2_nonphosphorylationsite
RWMLAGRPHPTQKGQWLSGFF

>CK2_nonphosphorylationsite
QWLSGFFDYGSFSEIMQPWAQ

>CK2_nonphosphorylationsite
FSEIMQPWAQTVVVGRARLGG

>CK2_nonphosphorylationsite
GIPVGVVAVETRTVELSVPAD

>CK2_nonphosphorylationsite
SVPADPANLDSEAKIIQQAGQ

>CK2_nonphosphorylationsite
QQAGQVWFPDSAFKTYQAIKD

>CK2_nonphosphorylationsite
LMVFANWRGFSGGMKDMYDQV

>CK2_nonphosphorylationsite
AYIVDGLRECSQPVMVYIPPQ

>CK2_nonphosphorylationsite
IPPQAELRGGSWVVIDPTINP

>CK2_nonphosphorylationsite
RHMEMYADRESRGSVLEPEGT

>CK2_nonphosphorylationsite
SRGSVLEPEGTVEIKFRKKDL

>CK2_nonphosphorylationsite
IKFRKKDLVKTMRRVDPVYIR

>CK2_nonphosphorylationsite
VYIRLAERLGTPELSPTERKE

>CK2_nonphosphorylationsite
LSPTERKELESKLKEREEFLI

>CK2_nonphosphorylationsite
VAVQFADLHDTPGRMQEKGVI

>CK2_nonphosphorylationsite
GVINDILDWKTSRTFFYWRLR

>CK2_nonphosphorylationsite
LEDLVKKKIHSANPELTDGQI

>CK2_nonphosphorylationsite
LRRWFVEVEGTVKAYVWDNNK

>CK2_nonphosphorylationsite
DLVEWLEKQLTEEDGVRSVIE

>CK2_nonphosphorylationsite
SVIEENIKYISRDYVLKQIRS

>CK2_nonphosphorylationsite
SRDYVLKQIRSLVQANPEVAM

>CK2_nonphosphorylationsite
VQANPEVAMDSIVHMTQHISP

>CK2_nonphosphorylationsite
DSIVHMTQHISPTQRAEVVRI

>CK2_nonphosphorylationsite
AGAAAALGRGSALGGSLNRTP

>CK2_nonphosphorylationsite
GSALGGSLNRTPTGRPGGGGG

>CK2_nonphosphorylationsite
AVSGAKPGKKTRGRVKIKMEF

>CK2_nonphosphorylationsite
EFIDNKLRRYTTFSKRKTGIM

>CK2_nonphosphorylationsite
TGIMKKAYELSTLTGTQVLLL

>CK2_nonphosphorylationsite
TGTQVLLLVASETGHVYTFAT

>CK2_nonphosphorylationsite
SETGHVYTFATRKLQPMITSE

>CK2_nonphosphorylationsite
ATRKLQPMITSETGKALIQTC

>CK2_nonphosphorylationsite
TSETGKALIQTCLNSPDSPPR

>CK2_nonphosphorylationsite
CLNSPDSPPRSDPTTDQRMSA

>CK2_nonphosphorylationsite
RSDPTTDQRMSATGFEETDLT

>CK2_nonphosphorylationsite
SATGFEETDLTYQVSESDSSG

>CK2_nonphosphorylationsite
LTYQVSESDSSGETKDTLKPA

>CK2_nonphosphorylationsite
ETKDTLKPAFTVTNLPGTTST

>CK2_nonphosphorylationsite
FTVTNLPGTTSTIQTAPSTST

>CK2_nonphosphorylationsite
TSTIQTAPSTSTTMQVSSGPS

>CK2_nonphosphorylationsite
STTMQVSSGPSFPITNYLAPV

>CK2_nonphosphorylationsite
FPITNYLAPVSASVSPSAVSS

>CK2_nonphosphorylationsite
VSASVSPSAVSSANGTVLKST

>CK2_nonphosphorylationsite
VSSANGTVLKSTGSGPVSSGG

>CK2_nonphosphorylationsite
VSSGGLMQLPTSFTLMPGGAV

>CK2_nonphosphorylationsite
IQVHQAPQQASPSRDSSTDLT

>CK2_nonphosphorylationsite
SPSRDSSTDLTQTSSSGTVTL

>CK2_nonphosphorylationsite
LTQTSSSGTVTLPATIMTSSV

>CK2_nonphosphorylationsite
VTLPATIMTSSVPTTVGGHMM

>CK2_nonphosphorylationsite
TTVGGHMMYPSPHAVMYAPTS

>CK2_nonphosphorylationsite
PSPHAVMYAPTSGLGDGSLTV

>CK2_nonphosphorylationsite
PTSGLGDGSLTVLNAFSQAPS

>CK2_nonphosphorylationsite
TVLNAFSQAPSTMQVSHSQVQ

>CK2_nonphosphorylationsite
EPGGVPQVFLTASSGTVQIPV

>CK2_nonphosphorylationsite
ASSGTVQIPVSAVQLHQMAVI

>CK2_nonphosphorylationsite
QMAVIGQQAGSSSNLTELQVV

>CK2_nonphosphorylationsite
AAATGGYGPVSGAVSGAKPGK

>CK2_nonphosphorylationsite
RPIKGILKNKTSSTSSRVASA

>CK2_nonphosphorylationsite
KTSSTSSRVASAEQPRGSVDE

>CK2_nonphosphorylationsite
QPRGSVDEELSKKSQKWDEMN

>CK2_nonphosphorylationsite
QKWDEMNILATYHPADKDYGL

>CK2_nonphosphorylationsite
DYGLMKIDEPSTPYHSMIGDD

>CK2_nonphosphorylationsite
LHDDEEDEEMSETADGESMNT

>CK2_nonphosphorylationsite
SETADGESMNTEESNQGSTPS

>CK2_nonphosphorylationsite
LFIAGLYLLASCRAEEGLNFP

>CK2_nonphosphorylationsite
CRAEEGLNFPTYDGKDRVVSL

>CK2_nonphosphorylationsite
PTYDGKDRVVSLTEKNFKQVL

>CK2_nonphosphorylationsite
YDVLCLYYHESVSSDKVAQKQ

>CK2_nonphosphorylationsite
AKKLGFDEEGSLYVLKGDRTI

>CK2_nonphosphorylationsite
GSLYVLKGDRTIEFDGEFAAD

>CK2_nonphosphorylationsite
LIEDPVEIINSKLEVQAFERI

>CK2_nonphosphorylationsite
DQIKLIGFFKSEESEYYKAFE

>CK2_nonphosphorylationsite
HFQPYIKFFATFDKGVAKKLS

>CK2_nonphosphorylationsite
TFDKGVAKKLSLKMNEVDFYE

>CK2_nonphosphorylationsite
EPIAIPDKPYTEEELVEFVKE

>CK2_nonphosphorylationsite
VEFVKEHQRPTLRRLRPEDMF

>CK2_nonphosphorylationsite
RRLRPEDMFETWEDDLNGIHI

>CK2_nonphosphorylationsite
GIHIVAFAERSDPDGYEFLEI

>CK2_nonphosphorylationsite
EILKQVARDNTDNPDLSIVWI

>CK2_nonphosphorylationsite
FPLLVAYWEKTFKIDLFKPQI

>CK2_nonphosphorylationsite
FKPQIGVVNVTDADSVWMEIP

>CK2_nonphosphorylationsite
MEIPDDDDLPTAEELEDWIED

>CK2_nonphosphorylationsite
LSALLLLLQVSSWLCQEPEPC

>CK2_nonphosphorylationsite
EPCHPGFDAESYTFTVPRRHL

>CK2_nonphosphorylationsite
VLGRVNFEDCTGRQRTAYFSL

>CK2_nonphosphorylationsite
CTGRQRTAYFSLDTRFKVGTD

>CK2_nonphosphorylationsite
FSLDTRFKVGTDGVITVKRPL

>CK2_nonphosphorylationsite
QIHFLVYAWDSTYRKFSTKVT

>CK2_nonphosphorylationsite
STYRKFSTKVTLNTVGHHHRP

>CK2_nonphosphorylationsite
HHHRPPPHQASVSGIQAELLT

>CK2_nonphosphorylationsite
SVSGIQAELLTFPNSSPGLRR

>CK2_nonphosphorylationsite
QKRDWVIPPISCPENEKGPFP

>CK2_nonphosphorylationsite
PFPKNLVQIKSNKDKEGKVFY

>CK2_nonphosphorylationsite
NKDKEGKVFYSITGQGADTPP

>CK2_nonphosphorylationsite
PVGVFIIERETGWLKVTEPLD

>CK2_nonphosphorylationsite
TEPLDRERIATYTLFSHAVSS

>CK2_nonphosphorylationsite
ATYTLFSHAVSSNGNAVEDPM

>CK2_nonphosphorylationsite
AVEDPMEILITVTDQNDNKPE

>CK2_nonphosphorylationsite
TDQNDNKPEFTQEVFKGSVME

>CK2_nonphosphorylationsite
GSVMEGALPGTSVMEVTATDA

>CK2_nonphosphorylationsite
TATDADDDVNTYNAAIAYTIL

>CK2_nonphosphorylationsite
YNAAIAYTILSQDPELPDKNM

>CK2_nonphosphorylationsite
DPELPDKNMFTINRNTGVISV

>CK2_nonphosphorylationsite
GMAMDLVLDDSKRVAKRKLIE

>CK2_nonphosphorylationsite
ERRRKEEMIKSLQHRPSPSAE

>CK2_nonphosphorylationsite
AEEWELIHVVTEAHRSTNAQG

>CK2_nonphosphorylationsite
EAHRSTNAQGSHWKQKRKFLP

>CK2_nonphosphorylationsite
FTINRNTGVISVVTTGLDRES

>CK2_nonphosphorylationsite
SVVTTGLDRESFPTYTLVVQA

>CK2_nonphosphorylationsite
QAADLQGEGLSTTATAVITVT

>CK2_nonphosphorylationsite
STTATAVITVTDTNDNPPIFN

>CK2_nonphosphorylationsite
TNDNPPIFNPTTYKGQVPENE

>CK2_nonphosphorylationsite
VPENEANVVITTLKVTDADAP

>CK2_nonphosphorylationsite
LKVTDADAPNTPAWEAVYTIL

>CK2_nonphosphorylationsite
LNDDGGQFVVTTNPVNNDGIL

>CK2_nonphosphorylationsite
NPVNNDGILKTAKGLDFEAKQ

>CK2_nonphosphorylationsite
KQQYILHVAVTNVVPFEVSLT

>CK2_nonphosphorylationsite
TNVVPFEVSLTTSTATVTVDV

>CK2_nonphosphorylationsite
FVPPEKRVEVSEDFGVGQEIT

>CK2_nonphosphorylationsite
SEDFGVGQEITSYTAQEPDTF

>CK2_nonphosphorylationsite
ITSYTAQEPDTFMEQKITYRI

>CK2_nonphosphorylationsite
QKITYRIWRDTANWLEINPDT

>CK2_nonphosphorylationsite
TANWLEINPDTGAISTRAELD

>CK2_nonphosphorylationsite
DREDFEHVKNSTYTALIIATD

>CK2_nonphosphorylationsite
NSTYTALIIATDNGSPVATGT

>CK2_nonphosphorylationsite
TDNGSPVATGTGTLLLILSDV

>CK2_nonphosphorylationsite
NDNAPIPEPRTIFFCERNPKP

>CK2_nonphosphorylationsite
NIIDADLPPNTSPFTAELTHG

>CK2_nonphosphorylationsite
PFTAELTHGASANWTIQYNDP

>CK2_nonphosphorylationsite
ANWTIQYNDPTQESIILKPKM

>CK2_nonphosphorylationsite
LMDNQNKDQVTTLEVSVCDCE

>CK2_nonphosphorylationsite
KEPLLPPEDDTRDNVYYYDEE

>CK2_nonphosphorylationsite
GGEEDQDFDLSQLHRGLDARP

>CK2_nonphosphorylationsite
HRGLDARPEVTRNDVAPTLMS

>CK2_nonphosphorylationsite
TRNDVAPTLMSVPRYLPRPAN

>CK2_nonphosphorylationsite
DEELEDNPNQSDLIEQAAEML

>CK2_nonphosphorylationsite
YGLIHARYILTNRGIAQMLEK

>CK2_nonphosphorylationsite
ENQPMLPIGLSDIPGEAMVKL

>CK2_nonphosphorylationsite
LYCPKCMDVYTPKSSRHHHTD

>CK2_nonphosphorylationsite
YTPKSSRHHHTDGAYFGTGFP

>CK2_nonphosphorylationsite
LLGFEKRFVPSQHYVYMFLVK

>CK2_nonphosphorylationsite
YMFLVKWQDLSEKVVYRRFTE

>CK2_nonphosphorylationsite
LSEKVVYRRFTEIYEFHKTLK

>CK2_nonphosphorylationsite
GQRAAENRQGTLTEYCSTLMS

>CK2_nonphosphorylationsite
TLTEYCSTLMSLPTKISRCPH

>CK2_nonphosphorylationsite
KVRPDDLKLPTDNQTKKPETY

>CK2_nonphosphorylationsite
PTDNQTKKPETYLMPKDGKST

>CK2_nonphosphorylationsite
ETYLMPKDGKSTATDITGPII

>CK2_nonphosphorylationsite
TDITGPIILQTYRAIADYEKT

>CK2_nonphosphorylationsite
TYRAIADYEKTSGSEMALSTG

>CK2_nonphosphorylationsite
KTSGSEMALSTGDVVEVVEKS

>CK2_nonphosphorylationsite
TGDVVEVVEKSESGWWFCQMK

>CK2_nonphosphorylationsite
FLEPLDSPDETEDPEPNYAGE

>CK2_nonphosphorylationsite
PLEEERQTQRSKPQPAVPPRP

>CK2_nonphosphorylationsite
KPQPAVPPRPSADLILNRCSE

>CK2_nonphosphorylationsite
GWWVIRKDDVTGYFPSMYLQK

>CK2_nonphosphorylationsite
QIKRGAPPRRSSIRNAHSIHQ

>CK2_nonphosphorylationsite
IRNAHSIHQRSRKRLSQDAYR

>CK2_nonphosphorylationsite
RLSQDAYRRNSVRFLQQRRRQ

>CK2_nonphosphorylationsite
GEPYVAIKAYTAVEGDEVSLL

>CK2_nonphosphorylationsite
ARPTLWAAALTLLVLLRGPPV

>CK2_nonphosphorylationsite
RGPPVARAGASSAGLGPVVRC

>CK2_nonphosphorylationsite
VREPGCGCCLTCALSEGQPCG

>CK2_nonphosphorylationsite
LSEGQPCGIYTERCGSGLRCQ

>CK2_nonphosphorylationsite
DSQRYKVDYESQSTDTQNFSS

>CK2_nonphosphorylationsite
ESQSTDTQNFSSESKRETEYG

>CK2_nonphosphorylationsite
YGPCRREMEDTLNHLKFLNVL

>CK2_nonphosphorylationsite
LNHLKFLNVLSPRGVHIPNCD

>CK2_nonphosphorylationsite
GFYKKKQCRPSKGRKRGFCWC

>CK2_nonphosphorylationsite
DKYGQPLPGYTTKGKEDVHCY

>CK2_nonphosphorylationsite
AAAKAEMQLMSPLQISDPFGS

>CK2_nonphosphorylationsite
SPLQISDPFGSFPHSPTMDNY

>CK2_nonphosphorylationsite
YPKLEEMMLLSNGAPQFLGAA

>CK2_nonphosphorylationsite
FLGAAGAPEGSGSNSSSSSSG

>CK2_nonphosphorylationsite
GSGSNSSSSSSGGGGGGGGGS

>CK2_nonphosphorylationsite
SGGGGGGGGGSNSSSSSSTFN

>CK2_nonphosphorylationsite
SSSTFNPQADTGEQPYEHLTA

>CK2_nonphosphorylationsite
DTGEQPYEHLTAESFPDISLN

>CK2_nonphosphorylationsite
SLNNEKVLVETSYPSQTTRLP

>CK2_nonphosphorylationsite
PSQTTRLPPITYTGRFSLEPA

>CK2_nonphosphorylationsite
GRFSLEPAPNSGNTLWPEPLF

>CK2_nonphosphorylationsite
GNTLWPEPLFSLVSGLVSMTN

>CK2_nonphosphorylationsite
FSLVSGLVSMTNPPASSSSAP

>CK2_nonphosphorylationsite
NPPASSSSAPSPAASSASASQ

>CK2_nonphosphorylationsite
PSPAASSASASQSPPLSCAVP

>CK2_nonphosphorylationsite
QSPPLSCAVPSNDSSPIYSAA

>CK2_nonphosphorylationsite
DSSPIYSAAPTFPTPNTDIFP

>CK2_nonphosphorylationsite
PNTDIFPEPQSQAFPGSAGTA

>CK2_nonphosphorylationsite
QSQAFPGSAGTALQYPPPAYP

>CK2_nonphosphorylationsite
PQQQGDLGLGTPDQKPFQGLE

>CK2_nonphosphorylationsite
PDQKPFQGLESRTQQPSLTPL

>CK2_nonphosphorylationsite
RTQQPSLTPLSTIKAFATQSG

>CK2_nonphosphorylationsite
LSTIKAFATQSGSQDLKALNT

>CK2_nonphosphorylationsite
SGSQDLKALNTSYQSQLIKPS

>CK2_nonphosphorylationsite
TSYQSQLIKPSRMRKYPNRPS

>CK2_nonphosphorylationsite
LRQKDKKADKSVVASSATSSL

>CK2_nonphosphorylationsite
KSVVASSATSSLSSYPSPVAT

>CK2_nonphosphorylationsite
SLSSYPSPVATSYPSPVTTSY

>CK2_nonphosphorylationsite
ATTSYPSPVPTSFSSPGSSTY

>CK2_nonphosphorylationsite
PTSFSSPGSSTYPSPVHSGFP

>CK2_nonphosphorylationsite
YPSPVHSGFPSPSVATTYSSV

>CK2_nonphosphorylationsite
PSPSVATTYSSVPPAFPAQVS

>CK2_nonphosphorylationsite
SVPPAFPAQVSSFPSSAVTNS

>CK2_nonphosphorylationsite
SSFPSSAVTNSFSASTGLSDM

>CK2_nonphosphorylationsite
TRGRKGDGENSGVSAAVTSMS

>CK2_nonphosphorylationsite
SGVSAAVTSMSVPTPIYQTSS

>CK2_nonphosphorylationsite
MSVPTPIYQTSSGQYIAIAPN

>CK2_nonphosphorylationsite
IAPNGALQLASPGTDGVQGLQ

>CK2_nonphosphorylationsite
PGTDGVQGLQTLTMTNSGSTQ

>CK2_nonphosphorylationsite
QTLTMTNSGSTQQGTTILQYA

>CK2_nonphosphorylationsite
QGTTILQYAQTSDGQQILVPS

>CK2_nonphosphorylationsite
TSDGQQILVPSNQVVVQTASG

>CK2_nonphosphorylationsite
PSNQVVVQTASGDMQTYQIRT

>CK2_nonphosphorylationsite
SGDMQTYQIRTTPSATSLPQT

>CK2_nonphosphorylationsite
TTPSATSLPQTVVMTSPVTLT

>CK2_nonphosphorylationsite
TVVMTSPVTLTSQTTKTDDPQ

>CK2_nonphosphorylationsite
RVAVLENQNKTLIEELKTLKD

>CK2_nonphosphorylationsite
SDTSPMDSSPSGIPKRRTARK

>CK2_nonphosphorylationsite
RTARKQLPKRTIQEVLEEQSE

>CK2_nonphosphorylationsite
RTIQEVLEEQSEDEDREAKRK

>CK2_nonphosphorylationsite
KRKKEEEEEETPKESLTEAEV

>CK2_nonphosphorylationsite
KESLTEAEVATEKEGEDGDQP

>CK2_nonphosphorylationsite
EKEGEDGDQPTTPPKPLKTSK

>CK2_nonphosphorylationsite
PTTPPKPLKTSKAETPTESVS

>CK2_nonphosphorylationsite
SKAETPTESVSEPEVATKQEL

>CK2_nonphosphorylationsite
KQELQEEEEQTKPPRRAPKTL

>CK2_nonphosphorylationsite
QTKPPRRAPKTLSSFFTPRKP

>CK2_nonphosphorylationsite
EGAAEGPLDPSGYNPAKNNYH

>CK2_nonphosphorylationsite
QKVPYLAVARTFEKIEEVSAR

>CK2_nonphosphorylationsite
EVSARLRMVETLSNLLRSVVA

>CK2_nonphosphorylationsite
SNLLRSVVALSPPDLLPVLYL

>CK2_nonphosphorylationsite
PPDLLPVLYLSLNHLGPPQQG

>CK2_nonphosphorylationsite
GVLLKAVAQATGRQLESVRAE

>CK2_nonphosphorylationsite
KGDVGLVAENSRSTQRLMLPP

>CK2_nonphosphorylationsite
QRLMLPPPPLTASGVFSKFRD

>CK2_nonphosphorylationsite
FSKFRDIARLTGSASTAKKID

>CK2_nonphosphorylationsite
IKGLFVACRHSEARFIARSLS

>CK2_nonphosphorylationsite
SEARFIARSLSGRLRLGLAEQ

>CK2_nonphosphorylationsite
GRLRLGLAEQSVLAALSQAVS

>CK2_nonphosphorylationsite
SVLAALSQAVSLTPPGQEFPP

>CK2_nonphosphorylationsite
PAMVDAGKGKTAEARKTWLEE

>CK2_nonphosphorylationsite
LEEQGMILKQTFCEVPDLDRI

>CK2_nonphosphorylationsite
LERLPEHCKLSPGIPLKPMLA

>CK2_nonphosphorylationsite
IPLKPMLAHPTRGISEVLKRF

>CK2_nonphosphorylationsite
VLKRFEEAAFTCEYKYDGQRA

>CK2_nonphosphorylationsite
ALEGGEVKIFSRNQEDNTGKY

>CK2_nonphosphorylationsite
DNTGKYPDIISRIPKIKLPSV

>CK2_nonphosphorylationsite
ISRIPKIKLPSVTSFILDTEA

>CK2_nonphosphorylationsite
KKQIQPFQVLTTRKRKEVDAS

>CK2_nonphosphorylationsite
TTRKRKEVDASEIQVQVCLYA

>CK2_nonphosphorylationsite
AFDLIYLNGESLVREPLSRRR

>CK2_nonphosphorylationsite
RQLLRENFVETEGEFVFATSL

>CK2_nonphosphorylationsite
ETEGEFVFATSLDTKDIEQIA

>CK2_nonphosphorylationsite
IEQIAEFLEQSVKDSCEGLMV

>CK2_nonphosphorylationsite
KDSCEGLMVKTLDVDATYEIA

>CK2_nonphosphorylationsite
VDATYEIAKRSHNWLKLKKDY

>CK2_nonphosphorylationsite
KKDYLDGVGDTLDLVVIGAYL

>CK2_nonphosphorylationsite
AGRYGGFLLASYDEDSEELQA

>CK2_nonphosphorylationsite
EELQAICKLGTGFSDEELEEH

>CK2_nonphosphorylationsite
SDEELEEHHQSLKALVLPSPR

>CK2_nonphosphorylationsite
AVIPDHWLDPSAVWEVKCADL

>CK2_nonphosphorylationsite
AVWEVKCADLSLSPIYPAARG

>CK2_nonphosphorylationsite
IYPAARGLVDSDKGISLRFPR

>CK2_nonphosphorylationsite
VREDKQPEQATTSAQVACLYR

>CK2_nonphosphorylationsite
AQVACLYRKQSQIQNQQGEDS

>CK2_nonphosphorylationsite
MDAQSSAKVNSRKRRKEVPGP

>CK2_nonphosphorylationsite
RKEVPGPNGATEEDGIPSKVQ

>CK2_nonphosphorylationsite
AVGLRQPAPFSDEIEVDFSKP

>CK2_nonphosphorylationsite
VDFSKPYVRVTMEEACRGTPC

>CK2_nonphosphorylationsite
YADGIFDLFHSGHARALMQAK

>CK2_nonphosphorylationsite
LMQAKNLFPNTYLIVGVCSDE

>CK2_nonphosphorylationsite
LIVGVCSDELTHNFKGFTVMN

>CK2_nonphosphorylationsite
VDEVVRNAPWTLTPEFLAEHR

>CK2_nonphosphorylationsite
DFVAHDDIPYSSAGSDDVYKH

>CK2_nonphosphorylationsite
HIKEAGMFAPTQRTEGISTSD

>CK2_nonphosphorylationsite
PTQRTEGISTSDIITRIVRDY

>CK2_nonphosphorylationsite
YARRNLQRGYTAKELNVSFIN

>CK2_nonphosphorylationsite
KKKVKDVEEKSKEFVQKVEEK

>CK2_nonphosphorylationsite
KEFVQKVEEKSIDLIQKWEEK

>CK2_nonphosphorylationsite
IDLIQKWEEKSREFIGSFLEM
